# Supplementary material for: Absolute configuration of fibaruretin B
Source: Acta Crystallogr Sect E Struct Rep Online. 2011 Apr 29;67(Pt 5):o1246–7. doi: 10.1107/S1600536811014887 (PMC3089215; doi:10.1107/S1600536811014887)
Supplement: Supplementary file 1 [file e-67-o1246-sup1.cif]

##############################################################################
#                                                                            #
# This CIF contains the data in a paper accepted for publication in          #
# Acta Crystallographica Section E. It conforms to the requirements of       #
# Notes for Authors for Acta Crystallographica Section E, and has been       #
# peer reviewed under the auspices of the IUCr Commission on Journals.       #
#                                                                            #
# Full details of the Crystallographic Information File format               #
# are given in the paper "The Crystallographic Information File (CIF):       #
# a New Standard Archive File for Crystallography" by S. R. Hall, F. H.      #
# Allen and I. D. Brown [Acta Cryst. (1991), A47, 655-685].                  #
#                                                                            #
# The current version of the core CIF dictionary is obtainable from          #
# ftp://ftp.iucr.org/pub/cif_core.dic.                                       #
#                                                                            #
# Software is freely available for graphical display of the structure(s)     #
# in this CIF. For information consult the CIF software page                 #
# http://www.iucr.org/resources/cif/software.                                #
#                                                                            #
# This file may be used for bona fide research purposes within the           #
# scientific community so long as proper attribution is given to the journal # 
# article from which it was obtained.                                        #
#                                                                            #
##############################################################################
data_global
_audit_creation_method     'form.cif (version 2.0)'
_journal_data_validation_number     ?
_journal_date_recd_electronic     2011-04-15
_journal_date_accepted     2011-04-20
_journal_name_full     'Acta Crystallographica, Section E'
_journal_year     2011
_journal_volume     67
_journal_issue      5
_journal_page_first     o1246
_journal_page_last     o1247
_journal_paper_category     QO
_journal_coeditor_code     IS2703
_publ_contact_author_name     'Professor Fun Hoong-Kun'
_publ_contact_author_address
;
X-ray Crystallography Unit
School of Physics
Universiti Sains Malaysia
11800 USM, Penang
Malaysia
;
_publ_contact_author_email     hkfun@usm.my
_publ_contact_author_fax     '6 04 6579150'
_publ_contact_author_phone     '6 04 6533652'
_publ_section_title
;
Absolute configuration of fibaruretin B
;
loop_
    _publ_author_name
    _publ_author_footnote
    _publ_author_address
    'Hoong-Kun Fun'
;
Thomson Reuters ResearcherID: A-3561-2009.
;
;
X-ray Crystallography Unit
School of Physics
Universiti Sains Malaysia
11800 USM, Penang
Malaysia
;
    'Abdul Wahab Salae'
;
On PhD study leave from Department of Chemistry, Faculty of Science,
Prince of Songkla University, Hat-Yai, Songkhla 90112, Thailand.
;
;
X-ray Crystallography Unit
School of Physics
Universiti Sains Malaysia
11800 USM, Penang
Malaysia
;
    'Ibrahim Abdul Razak' ?
;
X-ray Crystallography Unit
School of Physics
Universiti Sains Malaysia
11800 USM, Penang
Malaysia
;
    'Melati Khairuddean' ?
;
School of Chemical Sciences
Universiti Sains Malaysia
11800 USM, Penang
Malaysia
;
    'Suchada Chantrapromma'
;
Additional correspondence author, e-mail: suchada.c@psu.ac.th. Thomson Reuters
ResearcherID: A-5085-2009.
;
;
Crystal Materials Research Unit
Department of Chemistry
Faculty of Science
Prince of Songkla University
Hat-Yai
Songkhla 90112
Thailand
;
data_I
_audit_creation_method     SHELXL97
_chemical_name_systematic
;
2\b,3\a-dihydroxy-2,3,7,8\a-tetrahydropenianthic acid lactone
;
_chemical_name_common     'Fibaruretin B'
_chemical_formula_moiety     'C20 H24 O7'
_chemical_formula_sum     'C20 H24 O7'
_chemical_formula_iupac     'C20 H24 O7'
_chemical_formula_weight     376.39
_chemical_melting_point     ?
_chemical_melting_point_gt     539
_chemical_melting_point_lt     540
_symmetry_cell_setting     monoclinic
_symmetry_space_group_name_H-M     'P 21'
_symmetry_space_group_name_Hall     'P 2yb'
loop_
    _symmetry_equiv_pos_as_xyz
    'x, y, z'
    '-x, y+1/2, -z'
_cell_length_a     7.0942(2)
_cell_length_b     11.7149(4)
_cell_length_c     10.1921(3)
_cell_angle_alpha     90.00
_cell_angle_beta     90.8050(10)
_cell_angle_gamma     90.00
_cell_volume     846.96(5)
_cell_formula_units_Z     2
_cell_measurement_reflns_used     2645
_cell_measurement_theta_min     4.34
_cell_measurement_theta_max     66.52
_cell_measurement_temperature     100
_exptl_crystal_description     needle
_exptl_crystal_colour     colourless
_exptl_crystal_size_max     0.43
_exptl_crystal_size_mid     0.12
_exptl_crystal_size_min     0.08
_exptl_crystal_density_diffrn     1.476
_exptl_crystal_density_meas     ?
_exptl_crystal_density_method     'not measured'
_exptl_crystal_F_000     400
_exptl_absorpt_coefficient_mu     0.931
_exptl_absorpt_correction_type     multi-scan
_exptl_absorpt_process_details     '(SADABS; Bruker, 2009)'
_exptl_absorpt_correction_T_min     0.6920
_exptl_absorpt_correction_T_max     0.9259
_exptl_special_details
;
The crystal was placed in the cold stream of an Oxford Cryosystems Cobra
open-flow nitrogen cryostat (Cosier & Glazer, 1986) operating at 100.0(1) K.
;
_diffrn_ambient_temperature     100
_diffrn_radiation_type     'CuK\a'
_diffrn_radiation_wavelength     1.54178
_diffrn_radiation_source     'sealed tube'
_diffrn_radiation_monochromator     'graphite'
_diffrn_measurement_device_type     'Bruker APEX DUO CCD area-detector'
_diffrn_measurement_method     '\f and \w'
_diffrn_detector_area_resol_mean     ?
_diffrn_reflns_number     11247
_diffrn_reflns_av_R_equivalents     0.0182
_diffrn_reflns_av_sigmaI/netI     0.0149
_diffrn_reflns_theta_min     4.34
_diffrn_reflns_theta_max     66.52
_diffrn_reflns_theta_full     66.52
_diffrn_measured_fraction_theta_max     0.980
_diffrn_measured_fraction_theta_full     0.980
_diffrn_reflns_limit_h_min     -8
_diffrn_reflns_limit_h_max     8
_diffrn_reflns_limit_k_min     -11
_diffrn_reflns_limit_k_max     13
_diffrn_reflns_limit_l_min     -11
_diffrn_reflns_limit_l_max     12
_diffrn_standards_number     0
_diffrn_standards_interval_count     ?
_diffrn_standards_interval_time     ?
_diffrn_standards_decay_%     ?
_refine_special_details
;
 Refinement of F^2^ against ALL reflections.  The weighted R-factor wR and
 goodness of fit S are based on F^2^, conventional R-factors R are based
 on F, with F set to zero for negative F^2^. The threshold expression of
 F^2^ > 2sigma(F^2^) is used only for calculating R-factors(gt) etc. and is
 not relevant to the choice of reflections for refinement.  R-factors based
 on F^2^ are statistically about twice as large as those based on F, and R-
 factors based on ALL data will be even larger.
;
_reflns_number_total     2645
_reflns_number_gt     2641
_reflns_threshold_expression     I>2\s(I)
_refine_ls_structure_factor_coef     Fsqd
_refine_ls_matrix_type     full
_refine_ls_R_factor_all     0.0254
_refine_ls_R_factor_gt     0.0254
_refine_ls_wR_factor_gt     0.0656
_refine_ls_wR_factor_ref     0.0656
_refine_ls_goodness_of_fit_ref     1.087
_refine_ls_restrained_S_all     1.087
_refine_ls_number_reflns     2645
_refine_ls_number_parameters     254
_refine_ls_number_restraints     1
_refine_ls_hydrogen_treatment     mixed
_refine_ls_weighting_scheme     calc
_refine_ls_weighting_details
       'calc w = 1/[\s^2^(Fo^2^)+(0.0393P)^2^+0.1838P] where P=(Fo^2^+2Fc^2^)/3'
_atom_sites_solution_hydrogens     geom
_atom_sites_solution_primary     direct
_atom_sites_solution_secondary     difmap
_refine_ls_shift/su_max     0.001
_refine_ls_shift/su_mean     0.001
_refine_diff_density_max     0.187
_refine_diff_density_min     -0.149
_refine_ls_extinction_method     none
_refine_ls_extinction_coef     ?
_refine_ls_abs_structure_details     'Flack (1983), with 1098 Friedel pairs'
_refine_ls_abs_structure_Flack     0.03(12)
loop_
    _atom_type_symbol
    _atom_type_description
    _atom_type_scat_dispersion_real
    _atom_type_scat_dispersion_imag
    _atom_type_scat_source
    'C' 'C' 0.0181 0.0091
                         'International Tables Vol C Tables 4.2.6.8 and 6.1.1.4'
    'H' 'H' 0.0000 0.0000
                         'International Tables Vol C Tables 4.2.6.8 and 6.1.1.4'
    'O' 'O' 0.0492 0.0322
                         'International Tables Vol C Tables 4.2.6.8 and 6.1.1.4'
_computing_data_collection     'APEX2 (Bruker, 2009)'
_computing_cell_refinement     'SAINT (Bruker, 2009)'
_computing_data_reduction     'SAINT (Bruker, 2009)'
_computing_structure_solution     'SHELXTL (Sheldrick, 2008)'
_computing_structure_refinement     'SHELXTL (Sheldrick, 2008)'
_computing_molecular_graphics     'SHELXTL (Sheldrick, 2008)'
_computing_publication_material
;
SHELXTL (Sheldrick, 2008) and PLATON (Spek, 2009)
;
loop_
    _atom_site_type_symbol
    _atom_site_label
    _atom_site_fract_x
    _atom_site_fract_y
    _atom_site_fract_z
    _atom_site_U_iso_or_equiv
    _atom_site_adp_type
    _atom_site_calc_flag
    _atom_site_refinement_flags
    _atom_site_occupancy
    _atom_site_symmetry_multiplicity
    _atom_site_disorder_assembly
    _atom_site_disorder_group
    O O1 0.09153(14) 1.02466(10) 0.68755(10) 0.0211(2) Uani d . 1 1 . .
    O O2 0.32424(17) 1.15137(10) 0.70124(12) 0.0296(3) Uani d . 1 1 . .
    O O3 0.27902(16) 0.75672(11) 0.80552(11) 0.0252(3) Uani d . 1 1 . .
    H H1O3 0.255(4) 0.732(2) 0.883(3) 0.061(8) Uiso d . 1 1 . .
    O O4 0.55436(14) 0.96856(12) 0.80516(10) 0.0239(3) Uani d . 1 1 . .
    H H1O4 0.527(3) 0.965(2) 0.888(3) 0.046(6) Uiso d . 1 1 . .
    O O5 0.31561(13) 0.83615(10) 0.09804(9) 0.0178(2) Uani d . 1 1 . .
    O O6 0.53283(13) 0.96975(11) 0.09604(9) 0.0206(2) Uani d . 1 1 . .
    O O7 -0.09239(17) 0.58024(10) -0.04095(11) 0.0275(3) Uani d . 1 1 . .
    C C1 0.08225(19) 0.83863(15) 0.58193(13) 0.0188(3) Uani d . 1 1 . .
    H H1A -0.0153 0.8680 0.5235 0.023 Uiso calc R 1 1 . .
    H H1B 0.0542 0.7589 0.5981 0.023 Uiso calc R 1 1 . .
    C C2 0.07216(19) 0.90202(14) 0.70997(14) 0.0185(3) Uani d . 1 1 . .
    H H2A -0.0459 0.8851 0.7547 0.022 Uiso calc R 1 1 . .
    C C3 0.2412(2) 0.87467(14) 0.79792(13) 0.0181(3) Uani d . 1 1 . .
    H H3A 0.2207 0.9052 0.8861 0.022 Uiso calc R 1 1 . .
    C C4 0.39121(19) 0.94530(14) 0.72888(14) 0.0170(3) Uani d . 1 1 . .
    C C5 0.45100(19) 0.89413(13) 0.59309(13) 0.0147(3) Uani d . 1 1 . .
    C C6 0.56241(19) 0.98757(13) 0.51939(14) 0.0162(3) Uani d . 1 1 . .
    H H6A 0.4927 1.0586 0.5247 0.019 Uiso calc R 1 1 . .
    H H6B 0.6821 0.9989 0.5647 0.019 Uiso calc R 1 1 . .
    C C7 0.60174(18) 0.96286(14) 0.37404(14) 0.0163(3) Uani d . 1 1 . .
    H H7A 0.6105 1.0347 0.3272 0.020 Uiso calc R 1 1 . .
    H H7B 0.7225 0.9246 0.3676 0.020 Uiso calc R 1 1 . .
    C C8 0.44977(18) 0.88869(13) 0.30780(13) 0.0145(3) Uani d . 1 1 . .
    H H8A 0.4901 0.8096 0.3218 0.017 Uiso calc R 1 1 . .
    C C9 0.25169(18) 0.89794(14) 0.37078(13) 0.0151(3) Uani d . 1 1 . .
    C C10 0.27476(18) 0.84594(14) 0.51044(13) 0.0147(3) Uani d . 1 1 . .
    H H10A 0.3078 0.7660 0.4940 0.018 Uiso calc R 1 1 . .
    C C11 0.1130(2) 0.82256(15) 0.28832(13) 0.0200(3) Uani d . 1 1 . .
    H H11A 0.0532 0.7684 0.3465 0.024 Uiso calc R 1 1 . .
    H H11B 0.0149 0.8712 0.2516 0.024 Uiso calc R 1 1 . .
    C C12 0.20406(19) 0.75715(14) 0.17735(13) 0.0158(3) Uani d . 1 1 . .
    H H12A 0.2855 0.6969 0.2132 0.019 Uiso calc R 1 1 . .
    C C13 0.0605(2) 0.70654(14) 0.08547(14) 0.0169(3) Uani d . 1 1 . .
    C C14 -0.1096(2) 0.75809(15) 0.03551(14) 0.0214(3) Uani d . 1 1 . .
    H H14A -0.1519 0.8318 0.0517 0.026 Uiso calc R 1 1 . .
    C C15 -0.1952(2) 0.67891(16) -0.03912(14) 0.0245(4) Uani d . 1 1 . .
    H H15A -0.3091 0.6896 -0.0837 0.029 Uiso calc R 1 1 . .
    C C16 0.0642(2) 0.60018(15) 0.03548(15) 0.0226(3) Uani d . 1 1 . .
    H H16A 0.1600 0.5475 0.0508 0.027 Uiso calc R 1 1 . .
    C C17 0.43951(19) 0.90427(14) 0.16102(14) 0.0161(3) Uani d . 1 1 . .
    C C18 0.2742(2) 1.05332(15) 0.70502(14) 0.0196(3) Uani d . 1 1 . .
    C C19 0.5852(2) 0.79280(14) 0.61724(14) 0.0185(3) Uani d . 1 1 . .
    H H19A 0.6860 0.8160 0.6751 0.028 Uiso calc R 1 1 . .
    H H19B 0.6363 0.7681 0.5353 0.028 Uiso calc R 1 1 . .
    H H19C 0.5170 0.7311 0.6564 0.028 Uiso calc R 1 1 . .
    C C20 0.17620(19) 1.02044(14) 0.36919(14) 0.0185(3) Uani d . 1 1 . .
    H H20A 0.0509 1.0215 0.4036 0.028 Uiso calc R 1 1 . .
    H H20B 0.1736 1.0485 0.2807 0.028 Uiso calc R 1 1 . .
    H H20C 0.2567 1.0681 0.4223 0.028 Uiso calc R 1 1 . .
loop_
    _atom_site_aniso_label
    _atom_site_aniso_U_11
    _atom_site_aniso_U_22
    _atom_site_aniso_U_33
    _atom_site_aniso_U_12
    _atom_site_aniso_U_13
    _atom_site_aniso_U_23
    O1 0.0209(5) 0.0249(7) 0.0177(5) 0.0024(4) 0.0029(4) -0.0014(5)
    O2 0.0385(6) 0.0192(7) 0.0313(6) -0.0040(5) 0.0147(5) -0.0054(5)
    O3 0.0353(6) 0.0215(6) 0.0189(6) -0.0015(5) 0.0068(5) 0.0065(5)
    O4 0.0183(5) 0.0407(7) 0.0125(5) -0.0077(5) -0.0016(4) -0.0034(5)
    O5 0.0203(5) 0.0222(6) 0.0109(4) -0.0035(4) 0.0008(4) -0.0001(4)
    O6 0.0215(5) 0.0262(6) 0.0143(5) -0.0042(5) 0.0021(4) 0.0028(4)
    O7 0.0346(6) 0.0253(7) 0.0225(6) -0.0079(5) -0.0056(4) -0.0038(5)
    C1 0.0175(7) 0.0248(9) 0.0141(6) -0.0075(6) 0.0010(5) -0.0010(6)
    C2 0.0169(7) 0.0244(9) 0.0145(7) -0.0046(6) 0.0041(5) 0.0001(6)
    C3 0.0209(7) 0.0223(9) 0.0112(7) -0.0035(6) 0.0025(5) -0.0010(6)
    C4 0.0162(6) 0.0217(9) 0.0131(6) -0.0044(6) -0.0011(5) -0.0020(6)
    C5 0.0147(6) 0.0171(8) 0.0124(6) -0.0016(6) 0.0005(5) -0.0007(6)
    C6 0.0148(6) 0.0187(8) 0.0152(7) -0.0021(6) -0.0003(5) -0.0005(6)
    C7 0.0140(6) 0.0205(8) 0.0144(7) -0.0022(6) 0.0016(5) 0.0005(6)
    C8 0.0143(6) 0.0155(8) 0.0138(7) 0.0006(5) 0.0007(5) 0.0001(6)
    C9 0.0142(6) 0.0189(8) 0.0122(6) -0.0022(6) 0.0012(5) -0.0010(6)
    C10 0.0153(6) 0.0158(8) 0.0130(7) -0.0029(5) 0.0010(5) -0.0015(5)
    C11 0.0159(6) 0.0296(9) 0.0144(7) -0.0044(6) 0.0011(5) -0.0045(6)
    C12 0.0170(6) 0.0171(8) 0.0132(6) -0.0010(6) 0.0001(5) 0.0029(6)
    C13 0.0197(7) 0.0185(8) 0.0124(6) -0.0032(6) 0.0022(5) 0.0012(6)
    C14 0.0226(7) 0.0249(9) 0.0167(7) -0.0005(6) -0.0008(5) 0.0000(6)
    C15 0.0248(7) 0.0310(10) 0.0177(7) -0.0055(7) -0.0041(6) 0.0004(6)
    C16 0.0280(8) 0.0209(9) 0.0190(7) -0.0036(6) -0.0008(6) -0.0012(6)
    C17 0.0146(6) 0.0178(8) 0.0158(7) 0.0040(6) 0.0010(5) -0.0013(6)
    C18 0.0254(7) 0.0210(9) 0.0125(6) -0.0025(6) 0.0070(5) -0.0040(6)
    C19 0.0166(6) 0.0218(9) 0.0172(6) 0.0012(6) 0.0005(5) 0.0035(6)
    C20 0.0171(6) 0.0232(9) 0.0152(7) 0.0032(6) -0.0005(5) 0.0016(6)
_geom_special_details
;
 All esds (except the esd in the dihedral angle between two l.s. planes)
 are estimated using the full covariance matrix.  The cell esds are taken
 into account individually in the estimation of esds in distances, angles
 and torsion angles; correlations between esds in cell parameters are only
 used when they are defined by crystal symmetry.  An approximate (isotropic)
 treatment of cell esds is used for estimating esds involving l.s. planes.
;
loop_
    _geom_bond_atom_site_label_1
    _geom_bond_atom_site_label_2
    _geom_bond_site_symmetry_2
    _geom_bond_distance
    _geom_bond_publ_flag
    O1 C18 . 1.3482(19) ?
    O1 C2 . 1.462(2) ?
    O2 C18 . 1.203(2) ?
    O3 C3 . 1.409(2) ?
    O3 H1O3 . 0.86(3) ?
    O4 C4 . 1.4117(16) ?
    O4 H1O4 . 0.87(3) ?
    O5 C17 . 1.3437(18) ?
    O5 C12 . 1.4677(17) ?
    O6 C17 . 1.2156(19) ?
    O7 C15 . 1.367(2) ?
    O7 C16 . 1.3677(18) ?
    C1 C2 . 1.504(2) ?
    C1 C10 . 1.5593(18) ?
    C1 H1A . 0.9700 ?
    C1 H1B . 0.9700 ?
    C2 C3 . 1.521(2) ?
    C2 H2A . 0.9800 ?
    C3 C4 . 1.528(2) ?
    C3 H3A . 0.9800 ?
    C4 C18 . 1.531(2) ?
    C4 C5 . 1.5720(18) ?
    C5 C19 . 1.539(2) ?
    C5 C6 . 1.550(2) ?
    C5 C10 . 1.6006(18) ?
    C6 C7 . 1.5388(19) ?
    C6 H6A . 0.9700 ?
    C6 H6B . 0.9700 ?
    C7 C8 . 1.5338(19) ?
    C7 H7A . 0.9700 ?
    C7 H7B . 0.9700 ?
    C8 C17 . 1.5078(19) ?
    C8 C9 . 1.5568(17) ?
    C8 H8A . 0.9800 ?
    C9 C20 . 1.532(2) ?
    C9 C10 . 1.5548(19) ?
    C9 C11 . 1.5593(19) ?
    C10 H10A . 0.9800 ?
    C11 C12 . 1.518(2) ?
    C11 H11A . 0.9700 ?
    C11 H11B . 0.9700 ?
    C12 C13 . 1.4962(19) ?
    C12 H12A . 0.9800 ?
    C13 C16 . 1.347(2) ?
    C13 C14 . 1.436(2) ?
    C14 C15 . 1.340(2) ?
    C14 H14A . 0.9300 ?
    C15 H15A . 0.9300 ?
    C16 H16A . 0.9300 ?
    C19 H19A . 0.9600 ?
    C19 H19B . 0.9600 ?
    C19 H19C . 0.9600 ?
    C20 H20A . 0.9600 ?
    C20 H20B . 0.9600 ?
    C20 H20C . 0.9600 ?
loop_
    _geom_angle_atom_site_label_1
    _geom_angle_atom_site_label_2
    _geom_angle_atom_site_label_3
    _geom_angle_site_symmetry_1
    _geom_angle_site_symmetry_3
    _geom_angle
    _geom_angle_publ_flag
    C18 O1 C2 . . 108.45(12) ?
    C3 O3 H1O3 . . 109.8(19) ?
    C4 O4 H1O4 . . 109.2(15) ?
    C17 O5 C12 . . 117.74(10) ?
    C15 O7 C16 . . 106.07(12) ?
    C2 C1 C10 . . 115.53(12) ?
    C2 C1 H1A . . 108.4 ?
    C10 C1 H1A . . 108.4 ?
    C2 C1 H1B . . 108.4 ?
    C10 C1 H1B . . 108.4 ?
    H1A C1 H1B . . 107.5 ?
    O1 C2 C1 . . 110.12(12) ?
    O1 C2 C3 . . 102.95(12) ?
    C1 C2 C3 . . 111.13(12) ?
    O1 C2 H2A . . 110.8 ?
    C1 C2 H2A . . 110.8 ?
    C3 C2 H2A . . 110.8 ?
    O3 C3 C2 . . 112.76(13) ?
    O3 C3 C4 . . 115.02(13) ?
    C2 C3 C4 . . 99.38(11) ?
    O3 C3 H3A . . 109.7 ?
    C2 C3 H3A . . 109.7 ?
    C4 C3 H3A . . 109.7 ?
    O4 C4 C3 . . 114.97(12) ?
    O4 C4 C18 . . 111.49(13) ?
    C3 C4 C18 . . 98.12(11) ?
    O4 C4 C5 . . 109.22(11) ?
    C3 C4 C5 . . 113.41(12) ?
    C18 C4 C5 . . 109.13(12) ?
    C19 C5 C6 . . 107.67(11) ?
    C19 C5 C4 . . 109.10(11) ?
    C6 C5 C4 . . 107.64(12) ?
    C19 C5 C10 . . 106.79(12) ?
    C6 C5 C10 . . 113.19(11) ?
    C4 C5 C10 . . 112.30(10) ?
    C7 C6 C5 . . 115.73(12) ?
    C7 C6 H6A . . 108.3 ?
    C5 C6 H6A . . 108.3 ?
    C7 C6 H6B . . 108.3 ?
    C5 C6 H6B . . 108.3 ?
    H6A C6 H6B . . 107.4 ?
    C8 C7 C6 . . 113.24(11) ?
    C8 C7 H7A . . 108.9 ?
    C6 C7 H7A . . 108.9 ?
    C8 C7 H7B . . 108.9 ?
    C6 C7 H7B . . 108.9 ?
    H7A C7 H7B . . 107.7 ?
    C17 C8 C7 . . 113.08(12) ?
    C17 C8 C9 . . 111.68(11) ?
    C7 C8 C9 . . 114.33(11) ?
    C17 C8 H8A . . 105.6 ?
    C7 C8 H8A . . 105.6 ?
    C9 C8 H8A . . 105.6 ?
    C20 C9 C10 . . 114.15(11) ?
    C20 C9 C8 . . 112.23(12) ?
    C10 C9 C8 . . 105.44(11) ?
    C20 C9 C11 . . 107.87(11) ?
    C10 C9 C11 . . 109.21(12) ?
    C8 C9 C11 . . 107.75(11) ?
    C9 C10 C1 . . 111.57(11) ?
    C9 C10 C5 . . 114.52(11) ?
    C1 C10 C5 . . 117.14(11) ?
    C9 C10 H10A . . 103.9 ?
    C1 C10 H10A . . 103.9 ?
    C5 C10 H10A . . 103.9 ?
    C12 C11 C9 . . 114.55(11) ?
    C12 C11 H11A . . 108.6 ?
    C9 C11 H11A . . 108.6 ?
    C12 C11 H11B . . 108.6 ?
    C9 C11 H11B . . 108.6 ?
    H11A C11 H11B . . 107.6 ?
    O5 C12 C13 . . 105.82(10) ?
    O5 C12 C11 . . 109.30(12) ?
    C13 C12 C11 . . 111.92(11) ?
    O5 C12 H12A . . 109.9 ?
    C13 C12 H12A . . 109.9 ?
    C11 C12 H12A . . 109.9 ?
    C16 C13 C14 . . 105.98(13) ?
    C16 C13 C12 . . 125.95(15) ?
    C14 C13 C12 . . 128.05(15) ?
    C15 C14 C13 . . 106.37(16) ?
    C15 C14 H14A . . 126.8 ?
    C13 C14 H14A . . 126.8 ?
    C14 C15 O7 . . 110.84(14) ?
    C14 C15 H15A . . 124.6 ?
    O7 C15 H15A . . 124.6 ?
    C13 C16 O7 . . 110.72(14) ?
    C13 C16 H16A . . 124.6 ?
    O7 C16 H16A . . 124.6 ?
    O6 C17 O5 . . 118.17(13) ?
    O6 C17 C8 . . 126.71(13) ?
    O5 C17 C8 . . 115.10(12) ?
    O2 C18 O1 . . 121.13(15) ?
    O2 C18 C4 . . 129.41(14) ?
    O1 C18 C4 . . 109.46(13) ?
    C5 C19 H19A . . 109.5 ?
    C5 C19 H19B . . 109.5 ?
    H19A C19 H19B . . 109.5 ?
    C5 C19 H19C . . 109.5 ?
    H19A C19 H19C . . 109.5 ?
    H19B C19 H19C . . 109.5 ?
    C9 C20 H20A . . 109.5 ?
    C9 C20 H20B . . 109.5 ?
    H20A C20 H20B . . 109.5 ?
    C9 C20 H20C . . 109.5 ?
    H20A C20 H20C . . 109.5 ?
    H20B C20 H20C . . 109.5 ?
loop_
    _geom_torsion_atom_site_label_1
    _geom_torsion_atom_site_label_2
    _geom_torsion_atom_site_label_3
    _geom_torsion_atom_site_label_4
    _geom_torsion_site_symmetry_1
    _geom_torsion_site_symmetry_2
    _geom_torsion_site_symmetry_3
    _geom_torsion_site_symmetry_4
    _geom_torsion
    _geom_torsion_publ_flag
    C18 O1 C2 C1 . . . . -94.59(13) ?
    C18 O1 C2 C3 . . . . 23.98(14) ?
    C10 C1 C2 O1 . . . . 64.85(17) ?
    C10 C1 C2 C3 . . . . -48.58(18) ?
    O1 C2 C3 O3 . . . . -164.81(11) ?
    C1 C2 C3 O3 . . . . -46.95(16) ?
    O1 C2 C3 C4 . . . . -42.52(13) ?
    C1 C2 C3 C4 . . . . 75.34(15) ?
    O3 C3 C4 O4 . . . . -77.80(16) ?
    C2 C3 C4 O4 . . . . 161.55(13) ?
    O3 C3 C4 C18 . . . . 163.86(12) ?
    C2 C3 C4 C18 . . . . 43.21(13) ?
    O3 C3 C4 C5 . . . . 48.87(17) ?
    C2 C3 C4 C5 . . . . -71.78(15) ?
    O4 C4 C5 C19 . . . . 52.16(16) ?
    C3 C4 C5 C19 . . . . -77.48(15) ?
    C18 C4 C5 C19 . . . . 174.28(12) ?
    O4 C4 C5 C6 . . . . -64.40(15) ?
    C3 C4 C5 C6 . . . . 165.96(12) ?
    C18 C4 C5 C6 . . . . 57.71(14) ?
    O4 C4 C5 C10 . . . . 170.36(13) ?
    C3 C4 C5 C10 . . . . 40.72(17) ?
    C18 C4 C5 C10 . . . . -67.53(15) ?
    C19 C5 C6 C7 . . . . 73.55(14) ?
    C4 C5 C6 C7 . . . . -168.95(12) ?
    C10 C5 C6 C7 . . . . -44.25(16) ?
    C5 C6 C7 C8 . . . . 29.86(17) ?
    C6 C7 C8 C17 . . . . 155.77(13) ?
    C6 C7 C8 C9 . . . . 26.47(18) ?
    C17 C8 C9 C20 . . . . -71.31(15) ?
    C7 C8 C9 C20 . . . . 58.69(15) ?
    C17 C8 C9 C10 . . . . 163.84(13) ?
    C7 C8 C9 C10 . . . . -66.16(16) ?
    C17 C8 C9 C11 . . . . 47.30(17) ?
    C7 C8 C9 C11 . . . . 177.30(12) ?
    C20 C9 C10 C1 . . . . 61.69(15) ?
    C8 C9 C10 C1 . . . . -174.68(12) ?
    C11 C9 C10 C1 . . . . -59.14(16) ?
    C20 C9 C10 C5 . . . . -74.33(14) ?
    C8 C9 C10 C5 . . . . 49.30(16) ?
    C11 C9 C10 C5 . . . . 164.85(12) ?
    C2 C1 C10 C9 . . . . -121.36(14) ?
    C2 C1 C10 C5 . . . . 13.4(2) ?
    C19 C5 C10 C9 . . . . -116.27(13) ?
    C6 C5 C10 C9 . . . . 2.04(17) ?
    C4 C5 C10 C9 . . . . 124.18(13) ?
    C19 C5 C10 C1 . . . . 110.25(14) ?
    C6 C5 C10 C1 . . . . -131.43(13) ?
    C4 C5 C10 C1 . . . . -9.29(18) ?
    C20 C9 C11 C12 . . . . 124.47(13) ?
    C10 C9 C11 C12 . . . . -110.95(14) ?
    C8 C9 C11 C12 . . . . 3.10(18) ?
    C17 O5 C12 C13 . . . . 171.56(12) ?
    C17 O5 C12 C11 . . . . 50.87(15) ?
    C9 C11 C12 O5 . . . . -51.14(16) ?
    C9 C11 C12 C13 . . . . -168.04(13) ?
    O5 C12 C13 C16 . . . . 105.01(16) ?
    C11 C12 C13 C16 . . . . -136.03(16) ?
    O5 C12 C13 C14 . . . . -76.91(17) ?
    C11 C12 C13 C14 . . . . 42.1(2) ?
    C16 C13 C14 C15 . . . . 0.54(17) ?
    C12 C13 C14 C15 . . . . -177.84(14) ?
    C13 C14 C15 O7 . . . . -0.09(18) ?
    C16 O7 C15 C14 . . . . -0.40(17) ?
    C14 C13 C16 O7 . . . . -0.81(17) ?
    C12 C13 C16 O7 . . . . 177.62(13) ?
    C15 O7 C16 C13 . . . . 0.76(16) ?
    C12 O5 C17 O6 . . . . 179.82(13) ?
    C12 O5 C17 C8 . . . . 0.97(18) ?
    C7 C8 C17 O6 . . . . -2.4(2) ?
    C9 C8 C17 O6 . . . . 128.28(16) ?
    C7 C8 C17 O5 . . . . 176.37(12) ?
    C9 C8 C17 O5 . . . . -52.99(17) ?
    C2 O1 C18 O2 . . . . -174.62(13) ?
    C2 O1 C18 C4 . . . . 5.10(14) ?
    O4 C4 C18 O2 . . . . 27.2(2) ?
    C3 C4 C18 O2 . . . . 148.19(15) ?
    C5 C4 C18 O2 . . . . -93.50(18) ?
    O4 C4 C18 O1 . . . . -152.46(11) ?
    C3 C4 C18 O1 . . . . -31.50(13) ?
    C5 C4 C18 O1 . . . . 86.81(13) ?
loop_
    _geom_hbond_atom_site_label_D
    _geom_hbond_atom_site_label_H
    _geom_hbond_atom_site_label_A
    _geom_hbond_site_symmetry_A
    _geom_hbond_distance_DH
    _geom_hbond_distance_HA
    _geom_hbond_distance_DA
    _geom_hbond_angle_DHA
    _geom_hbond_publ_flag
    O3 H1O3 O5 1_556 0.86(3) 2.54(3) 3.1305(15) 127(2) y
    O4 H1O4 O6 1_556 0.87(3) 2.12(3) 2.9708(14) 165(2) y
    C3 H3A O5 1_556 0.98 2.39 3.1295(16) 131 y
    C6 H6A O2 1_555 0.97 2.43 3.1718(19) 133 y
    C8 H8A O2 2_646 0.98 2.29 3.2113(19) 157 y
    C19 H19C O3 1_555 0.96 2.31 2.9489(18) 124 y
    C20 H20B O7 2_555 0.96 2.53 3.4613(18) 164 y
