# Supplementary material for: Absolute configuration of fibaruretin B
Source: Acta Crystallogr Sect E Struct Rep Online. 2011 Apr 29;67(Pt 5):o1246–7. doi: 10.1107/S1600536811014887 (PMC3089215; doi:10.1107/S1600536811014887)
Supplement: Supplementary file 2 [file e-67-o1246-Isup2.hkl]

# 
# h,k,l, Fc-squared, Fo-squared, sigma(Fo-squared) and status flag 
# 
data_I
_shelx_title ' cu_af2_0m in P2(1) (100K)' 
_shelx_refln_list_code          4 
_shelx_F_calc_maximum       69.43 
_exptl_crystal_F_000       400.00 
_reflns_d_resolution_high  0.8405 
 
loop_ 
 _symmetry_equiv_pos_as_xyz 
 'x, y, z' 
 '-x, y+1/2, -z' 
 
_cell_length_a     7.0942 
_cell_length_b    11.7149 
_cell_length_c    10.1921 
_cell_angle_alpha  90.000 
_cell_angle_beta   90.805 
_cell_angle_gamma  90.000 
 
_shelx_F_squared_multiplier     1.000 
 
loop_ 
 _refln_index_h 
 _refln_index_k 
 _refln_index_l 
 _refln_F_squared_calc 
 _refln_F_squared_meas 
 _refln_F_squared_sigma 
 _refln_observed_status 
   1 -10   0      216.03      213.66      5.81 o 
   2 -10   0      396.65      370.70      9.73 o 
   3  -9   0      599.64      613.58     15.39 o 
   1  -8   0       10.26        8.11      0.58 o 
   2  -8   0      154.99      153.60      4.68 o 
   3  -8   0       50.24       44.25      1.26 o 
   4  -8   0      124.85      113.88      2.47 o 
   5  -8   0       36.57       36.28      0.81 o 
   6  -8   0        3.36        3.65      0.22 o 
   1  -7   0     1110.38     1126.06     39.07 o 
   2  -7   0      128.33      140.42      4.25 o 
   3  -7   0       29.12       35.83      1.49 o 
   4  -7   0      666.75      665.32      7.08 o 
   5  -7   0      738.29      716.58     10.05 o 
   6  -7   0       11.73       11.53      0.41 o 
   7  -7   0       90.88       89.95      1.28 o 
   1  -6   0     1092.16     1134.89     22.15 o 
   2  -6   0      251.41      276.44      4.24 o 
   3  -6   0       21.09       22.15      1.05 o 
   4  -6   0      229.48      218.44      2.98 o 
   5  -6   0       82.96       86.96      1.35 o 
   6  -6   0      172.90      180.72      2.79 o 
   7  -6   0       19.05       21.78      0.35 o 
   2  -5   0      871.05      967.85     24.63 o 
   3  -5   0     1253.82     1219.80     18.30 o 
   4  -5   0      395.63      378.14      4.89 o 
   5  -5   0      933.73      894.99     14.54 o 
   6  -5   0      400.07      396.31      5.56 o 
   7  -5   0       29.94       29.98      0.46 o 
   1  -4   0     2394.41     2375.74     64.99 o 
   2  -4   0      473.32      502.27     11.49 o 
   3  -4   0      352.03      365.46      6.59 o 
   4  -4   0      148.84      157.40      1.90 o 
   5  -4   0      476.29      468.26      5.62 o 
   6  -4   0        9.49        9.81      0.32 o 
   7  -4   0        4.48        5.50      0.31 o 
   8  -4   0       19.90       21.89      0.35 o 
   1  -3   0     2404.13     2333.04    133.48 o 
   2  -3   0     1578.85     1646.39     24.77 o 
   3  -3   0      164.03      164.57      2.64 o 
   4  -3   0      205.74      230.85      3.49 o 
   5  -3   0      181.82      179.36      2.92 o 
   6  -3   0      299.48      300.89      3.21 o 
   7  -3   0       63.60       67.66      0.80 o 
   8  -3   0       60.54       61.83      0.91 o 
   2  -2   0     2573.81     2397.80     40.22 o 
   3  -2   0      577.35      573.78      5.71 o 
   4  -2   0      138.95      137.02      1.87 o 
   5  -2   0       43.56       38.08      0.72 o 
   6  -2   0      291.06      273.21      2.45 o 
   7  -2   0      126.45      126.40      1.34 o 
   8  -2   0        4.54        6.01      0.22 o 
   2  -1   0     1227.55     1147.06      9.43 o 
   3  -1   0      250.42      249.24      2.45 o 
   4  -1   0      829.28      818.13      9.42 o 
   5  -1   0      465.94      440.43      5.52 o 
   6  -1   0       15.47       15.25      0.27 o 
   7  -1   0       53.13       51.91      0.68 o 
   8  -1   0       17.67       17.02      0.38 o 
   1   0   0      479.60      474.26      4.13 o 
   2   0   0      134.55      146.63      1.38 o 
   3   0   0       78.28       82.67      0.97 o 
   4   0   0        5.85        4.94      0.29 o 
   5   0   0      515.53      534.32      6.55 o 
   6   0   0     1005.14      925.43      6.94 o 
   7   0   0       14.72       15.25      0.31 o 
   8   0   0      263.17      267.60      3.26 o 
   2   1   0     1221.83     1152.15      9.84 o 
   3   1   0      253.47      249.20      2.08 o 
   4   1   0      823.34      813.65      9.09 o 
   5   1   0      471.05      452.17      6.28 o 
   6   1   0       15.84       14.61      0.38 o 
   7   1   0       53.17       52.38      0.64 o 
   8   1   0       17.04       16.41      0.45 o 
   1   2   0     4398.27     3901.55    107.07 o 
   2   2   0     2564.63     2445.83     26.33 o 
   3   2   0      576.59      579.59      4.43 o 
   4   2   0      139.35      139.34      2.27 o 
   5   2   0       44.11       37.88      0.87 o 
   6   2   0      287.73      270.71      1.96 o 
   7   2   0      128.15      124.72      1.26 o 
   8   2   0        4.70        6.34      0.37 o 
   1   3   0     2414.79     2349.74     30.43 o 
   2   3   0     1583.39     1611.46     13.78 o 
   3   3   0      163.45      162.06      1.76 o 
   4   3   0      205.54      225.32      3.12 o 
   5   3   0      183.86      180.44      2.95 o 
   6   3   0      302.96      302.00      2.48 o 
   7   3   0       62.15       64.70      1.09 o 
   8   3   0       61.62       62.00      1.47 o 
   0   4   0       64.49       52.63      0.92 o 
   1   4   0     2395.69     2340.48     22.27 o 
   2   4   0      470.97      497.20      3.57 o 
   3   4   0      352.96      369.08      3.00 o 
   4   4   0      146.20      153.10      1.67 o 
   5   4   0      478.21      469.90      4.07 o 
   6   4   0       10.10       10.39      0.31 o 
   7   4   0        4.71        5.52      0.38 o 
   1   5   0      563.33      612.77      6.14 o 
   2   5   0      867.77      936.56      9.53 o 
   3   5   0     1258.59     1234.85     12.05 o 
   4   5   0      397.62      384.74      3.82 o 
   5   5   0      936.05      902.60      6.33 o 
   6   5   0      400.19      400.56      3.31 o 
   7   5   0       30.28       29.89      0.50 o 
   0   6   0       65.24       86.12      1.46 o 
   1   6   0     1088.67     1145.56     13.48 o 
   2   6   0      250.69      273.30      2.70 o 
   3   6   0       20.69       21.12      0.54 o 
   4   6   0      228.34      220.21      3.25 o 
   5   6   0       83.45       88.75      0.71 o 
   6   6   0      173.27      177.55      1.27 o 
   7   6   0       19.44       21.58      0.42 o 
   1   7   0     1112.32     1166.34     15.41 o 
   2   7   0      130.09      141.56      2.22 o 
   3   7   0       29.12       32.32      1.45 o 
   4   7   0      665.06      666.44      4.48 o 
   5   7   0      735.42      725.66      4.61 o 
   6   7   0       12.07       11.30      0.18 o 
   7   7   0       91.87       91.02      1.02 o 
   0   8   0       82.34       93.32      2.87 o 
   1   8   0       10.53        7.94      0.39 o 
   2   8   0      156.10      156.65      4.51 o 
   3   8   0       51.09       45.88      0.55 o 
   4   8   0      125.94      113.46      0.84 o 
   5   8   0       36.21       37.54      0.33 o 
   6   8   0        3.33        4.01      0.10 o 
   1   9   0       96.33       89.92      1.84 o 
   2   9   0        0.63        2.74      0.30 o 
   3   9   0      601.36      617.32      3.96 o 
   4   9   0      293.40      296.71      1.98 o 
   5   9   0       60.60       59.44      0.44 o 
   6   9   0       39.25       37.16      0.37 o 
   1  10   0      218.18      213.64      3.74 o 
   2  10   0      398.68      381.13      4.41 o 
   3  10   0      163.12      146.26      1.17 o 
   4  10   0       73.97       81.16      0.61 o 
   5  10   0       56.26       57.24      0.39 o 
   1  11   0       42.95       41.16      1.71 o 
   2  11   0       45.75       41.69      0.55 o 
   3  11   0      157.19      160.12      1.12 o 
   4  11   0       62.43       64.67      0.47 o 
   5  11   0        8.50        8.93      0.12 o 
   2  12   0      139.82      137.43      1.23 o 
   3  12   0        7.65        6.53      0.33 o 
   4  12   0       21.11       22.37      0.25 o 
   2  13   0       32.56       37.72      0.66 o 
   3  13   0       11.49       11.47      0.28 o 
  -2 -10   1      101.95       93.76      3.00 o 
  -6  -9   1       19.71       18.47      0.45 o 
  -5  -9   1       23.29       23.39      0.84 o 
  -4  -9   1       53.82       53.86      1.53 o 
  -3  -9   1       48.66       41.27      1.63 o 
  -1  -9   1       49.81       47.37      1.71 o 
   1  -9   1      194.96      193.96      5.87 o 
   2  -9   1      103.51       93.45      3.18 o 
   6  -9   1       23.41       22.06      0.68 o 
  -6  -8   1       20.44       20.35      0.53 o 
  -5  -8   1       48.93       47.98      1.40 o 
  -4  -8   1      521.72      499.10      6.80 o 
  -3  -8   1       11.22       12.45      0.78 o 
  -2  -8   1      235.82      233.84      6.22 o 
   1  -8   1       81.57       83.73      2.81 o 
   2  -8   1       10.77       13.58      0.83 o 
   3  -8   1        8.78        5.87      0.58 o 
   4  -8   1      372.25      365.70      9.59 o 
  -7  -7   1        2.75        3.53      0.13 o 
  -6  -7   1        7.09        6.96      0.33 o 
  -5  -7   1      204.47      189.49      4.25 o 
  -4  -7   1       20.85       22.09      0.51 o 
  -3  -7   1       34.48       33.11      1.60 o 
  -1  -7   1       41.86       45.53      1.89 o 
   1  -7   1      254.70      285.69      5.13 o 
   2  -7   1       74.82       81.78      2.71 o 
   3  -7   1      285.17      291.54      8.63 o 
   4  -7   1        8.27        9.19      0.46 o 
   6  -7   1       33.27       34.44      0.76 o 
   7  -7   1       57.67       57.79      0.90 o 
  -7  -6   1       18.26       17.00      0.30 o 
  -6  -6   1       55.93       53.26      2.08 o 
  -5  -6   1       25.59       26.89      0.79 o 
  -4  -6   1      302.66      297.50      3.94 o 
  -3  -6   1       86.18       88.61      1.59 o 
  -2  -6   1      319.70      326.85      6.66 o 
  -1  -6   1      199.71      210.56      3.62 o 
   0  -6   1      469.33      476.13     13.10 o 
   1  -6   1      635.02      667.05     15.93 o 
   2  -6   1       66.40       78.27      1.63 o 
   3  -6   1      129.91      129.15      3.99 o 
   4  -6   1       70.69       70.61      2.67 o 
   5  -6   1      285.91      277.66      3.61 o 
   6  -6   1      233.16      234.72      3.52 o 
   7  -6   1       20.90       21.44      0.34 o 
  -7  -5   1       63.57       58.73      0.72 o 
  -6  -5   1      150.66      149.64      2.02 o 
  -5  -5   1       12.35       10.56      0.35 o 
  -4  -5   1      190.48      197.75      2.69 o 
  -3  -5   1       39.18       42.11      0.68 o 
  -2  -5   1      180.34      209.17      4.37 o 
  -1  -5   1       95.72       84.48      1.54 o 
   0  -5   1      226.93      222.98      6.49 o 
   1  -5   1     1108.00     1157.01     29.41 o 
   2  -5   1      945.75      972.97     14.79 o 
   3  -5   1      445.01      456.92      8.60 o 
   4  -5   1       90.21       95.83      3.23 o 
   5  -5   1       72.17       74.90      1.21 o 
   6  -5   1       82.65       84.15      1.26 o 
   7  -5   1      104.39      106.32      1.15 o 
  -8  -4   1       13.06       11.83      0.21 o 
  -7  -4   1       31.41       31.02      0.46 o 
  -6  -4   1      103.16      101.32      1.47 o 
  -5  -4   1      387.54      396.61      4.84 o 
  -4  -4   1       59.12       59.96      0.88 o 
  -3  -4   1      508.99      542.04      6.09 o 
  -2  -4   1      137.03      142.77      2.48 o 
  -1  -4   1      209.76      195.43      3.17 o 
   0  -4   1      159.82      166.17      2.87 o 
   1  -4   1       55.76       74.72      1.40 o 
   2  -4   1       60.74       73.07      1.24 o 
   3  -4   1        9.65        9.91      0.38 o 
   4  -4   1      474.49      476.85      8.40 o 
   5  -4   1      102.35       99.04      1.47 o 
   6  -4   1      128.59      122.83      2.25 o 
   7  -4   1       43.18       41.64      0.56 o 
   8  -4   1       42.07       42.73      0.79 o 
  -8  -3   1       10.46       10.94      0.24 o 
  -7  -3   1      153.36      162.25      1.64 o 
  -6  -3   1       46.17       43.80      1.28 o 
  -5  -3   1        5.15        4.68      0.28 o 
  -4  -3   1       93.12       94.99      1.62 o 
  -3  -3   1      186.19      195.63      1.96 o 
  -2  -3   1      429.04      430.04      5.71 o 
  -1  -3   1      444.43      429.56      9.19 o 
   0  -3   1       75.23       67.31      1.22 o 
   1  -3   1      966.32      969.48     13.32 o 
   2  -3   1       34.92       29.63      0.59 o 
   3  -3   1      361.09      384.28      5.76 o 
   4  -3   1      379.07      393.62      5.67 o 
   5  -3   1      526.93      524.58      7.58 o 
   6  -3   1        9.50        7.61      0.23 o 
   7  -3   1      198.84      202.00      2.01 o 
   8  -3   1       14.36       14.73      0.34 o 
  -8  -2   1       18.35       19.78      0.40 o 
  -7  -2   1      113.56      112.30      1.03 o 
  -6  -2   1       53.06       45.40      0.58 o 
  -5  -2   1       14.70       13.93      0.39 o 
  -4  -2   1        9.10        7.88      0.29 o 
  -3  -2   1      343.08      351.28      3.38 o 
  -2  -2   1     1865.33     1776.73     16.21 o 
  -1  -2   1      965.64      896.81     10.79 o 
   0  -2   1     3177.85     2771.39     75.93 o 
   1  -2   1     1646.98     1563.80     29.40 o 
   2  -2   1      834.68      777.24      9.54 o 
   3  -2   1      264.92      276.36      3.76 o 
   4  -2   1       65.78       71.31      1.01 o 
   5  -2   1       49.91       54.60      1.16 o 
   6  -2   1      860.56      826.03      7.71 o 
   7  -2   1       53.36       48.40      0.63 o 
   8  -2   1        6.26        6.09      0.22 o 
  -8  -1   1       47.98       49.77      0.76 o 
  -7  -1   1      109.00      106.48      1.06 o 
  -6  -1   1       32.19       32.37      0.41 o 
  -5  -1   1      351.94      353.98      4.43 o 
  -4  -1   1      120.12      132.95      2.27 o 
  -3  -1   1      207.84      205.93      1.90 o 
  -2  -1   1      901.19      867.22      7.26 o 
  -1  -1   1       24.49       25.67      0.36 o 
   0  -1   1      871.21      786.27     11.58 o 
   1  -1   1      470.03      442.73      7.26 o 
   2  -1   1     1078.60     1016.87     10.87 o 
   3  -1   1      317.43      343.28      4.03 o 
   4  -1   1        2.11        4.58      0.31 o 
   5  -1   1       56.16       46.63      0.81 o 
   6  -1   1      407.88      389.58      4.89 o 
   7  -1   1       19.94       20.97      0.37 o 
   8  -1   1       25.57       29.37      0.54 o 
  -8   0   1       23.71       24.27      0.44 o 
  -7   0   1        7.49        8.07      0.29 o 
  -6   0   1       33.67       30.54      0.34 o 
  -5   0   1       64.69       62.96      1.00 o 
  -4   0   1      825.15      858.51      9.66 o 
  -3   0   1        0.10        0.57      0.08 o 
  -2   0   1      128.22      144.98      1.52 o 
  -1   0   1      552.39      500.20      7.08 o 
   0   0   1        0.97        0.42      0.07 o 
   1   0   1     2318.66     2114.87     58.02 o 
   2   0   1       85.24       78.07      0.74 o 
   3   0   1      371.07      366.12      3.86 o 
   4   0   1      868.64      816.82      9.06 o 
   5   0   1      104.16      110.18      1.77 o 
   6   0   1      101.14       96.94      0.95 o 
   7   0   1      496.95      486.66      5.05 o 
   8   0   1        3.59        2.34      0.29 o 
  -8   1   1       48.29       50.51      1.28 o 
  -7   1   1      107.96      106.21      1.11 o 
  -6   1   1       33.37       33.64      0.39 o 
  -5   1   1      352.93      351.31      4.40 o 
  -4   1   1      118.39      127.76      1.59 o 
  -3   1   1      204.84      207.25      2.49 o 
  -2   1   1      908.03      875.91      8.17 o 
  -1   1   1       24.47       25.84      0.47 o 
   0   1   1      873.20      780.62     10.71 o 
   1   1   1      468.34      443.14      5.39 o 
   2   1   1     1083.80     1028.72     10.08 o 
   3   1   1      317.49      340.98      3.19 o 
   4   1   1        2.07        3.96      0.24 o 
   5   1   1       55.99       45.75      0.86 o 
   6   1   1      406.59      380.77      2.97 o 
   7   1   1       20.48       21.04      0.45 o 
   8   1   1       24.98       27.84      0.65 o 
  -8   2   1       17.60       18.21      1.24 o 
  -7   2   1      114.61      115.63      1.46 o 
  -6   2   1       52.72       46.14      0.54 o 
  -5   2   1       15.24       14.93      0.77 o 
  -4   2   1        9.04        7.88      0.18 o 
  -3   2   1      341.65      347.51      2.73 o 
  -2   2   1     1859.19     1773.79     14.59 o 
  -1   2   1      965.26      913.28      8.26 o 
   1   2   1     1638.67     1536.43     24.08 o 
   2   2   1      832.28      768.09      7.16 o 
   3   2   1      267.61      280.65      2.67 o 
   4   2   1       65.29       71.39      0.96 o 
   5   2   1       50.01       56.31      1.13 o 
   6   2   1      860.59      831.37      6.91 o 
   7   2   1       53.55       49.03      0.72 o 
   8   2   1        6.47        6.02      0.27 o 
  -8   3   1       10.55       10.05      0.49 o 
  -7   3   1      152.28      156.07      2.44 o 
  -6   3   1       45.69       45.17      0.60 o 
  -5   3   1        5.04        4.62      0.30 o 
  -4   3   1       91.97       92.88      0.97 o 
  -3   3   1      184.07      193.82      1.55 o 
  -2   3   1      427.10      422.96      3.19 o 
  -1   3   1      445.61      436.48      4.01 o 
   0   3   1       75.34       70.85      0.77 o 
   1   3   1      959.85      983.00     11.76 o 
   2   3   1       36.19       30.89      0.34 o 
   3   3   1      360.90      370.08      3.31 o 
   4   3   1      378.51      380.36      4.61 o 
   5   3   1      522.71      509.68     14.73 o 
   6   3   1        9.25        7.79      0.28 o 
   7   3   1      200.07      199.55      1.85 o 
   8   3   1       13.73       13.62      0.57 o 
  -8   4   1       13.19       11.94      0.60 o 
  -7   4   1       30.80       30.39      0.53 o 
  -6   4   1      103.87      102.27      1.12 o 
  -5   4   1      385.37      400.80      4.34 o 
  -4   4   1       58.96       60.50      0.77 o 
  -3   4   1      509.77      533.48      4.31 o 
  -2   4   1      138.85      144.19      1.63 o 
  -1   4   1      205.85      190.04      1.75 o 
   0   4   1      158.26      170.38      1.85 o 
   1   4   1       56.33       74.00      0.76 o 
   2   4   1       61.37       72.83      0.97 o 
   3   4   1        9.50        9.87      0.19 o 
   4   4   1      475.85      465.92      7.43 o 
   5   4   1      103.23      101.65      1.07 o 
   6   4   1      128.96      124.49      1.20 o 
   7   4   1       42.14       40.81      0.57 o 
  -7   5   1       63.45       59.48      0.80 o 
  -6   5   1      150.26      149.44      1.39 o 
  -5   5   1       12.29       10.94      0.20 o 
  -4   5   1      189.75      198.67      2.08 o 
  -3   5   1       39.90       43.01      0.64 o 
  -2   5   1      182.19      215.35      3.07 o 
  -1   5   1       98.11       87.23      0.86 o 
   0   5   1      225.94      224.46      2.06 o 
   1   5   1     1112.08     1156.24     14.28 o 
   2   5   1      937.39      973.04     10.00 o 
   3   5   1      445.22      455.07      5.78 o 
   4   5   1       90.88       92.56      1.32 o 
   5   5   1       72.72       76.68      0.66 o 
   6   5   1       83.40       85.91      0.82 o 
   7   5   1      106.14      107.39      1.26 o 
  -7   6   1       18.69       17.35      0.30 o 
  -6   6   1       55.77       51.53      0.48 o 
  -5   6   1       26.08       26.88      0.31 o 
  -4   6   1      301.98      302.56      3.73 o 
  -3   6   1       84.93       88.68      1.37 o 
  -2   6   1      319.97      338.18      4.44 o 
  -1   6   1      201.01      218.67      2.76 o 
   0   6   1      467.34      464.15      4.52 o 
   1   6   1      636.87      691.95      7.74 o 
   2   6   1       67.14       81.26      1.19 o 
   3   6   1      130.00      128.28      2.17 o 
   4   6   1       70.35       71.19      1.36 o 
   5   6   1      284.77      277.72      1.89 o 
   6   6   1      231.72      234.15      1.62 o 
   7   6   1       20.92       22.07      0.38 o 
  -7   7   1        2.75        3.59      0.18 o 
  -6   7   1        7.22        6.68      0.14 o 
  -5   7   1      205.83      190.67      1.20 o 
  -4   7   1       21.79       22.73      0.26 o 
  -3   7   1       34.67       33.91      1.11 o 
  -2   7   1       39.92       43.21      1.95 o 
  -1   7   1       41.70       46.45      0.97 o 
   0   7   1      122.79      133.25      2.49 o 
   1   7   1      255.42      285.53      3.41 o 
   2   7   1       73.66       81.28      1.29 o 
   3   7   1      287.94      307.43      4.67 o 
   4   7   1        8.11        8.50      0.15 o 
   5   7   1      440.83      440.54      2.89 o 
   6   7   1       33.56       35.28      0.60 o 
   7   7   1       57.65       57.38      0.68 o 
  -6   8   1       20.49       20.27      0.24 o 
  -5   8   1       49.37       46.91      0.42 o 
  -4   8   1      521.29      508.75      3.06 o 
  -3   8   1       11.28       12.27      0.42 o 
  -2   8   1      235.54      232.66      3.32 o 
  -1   8   1       81.08       86.16      1.83 o 
   0   8   1      442.09      413.73      7.11 o 
   1   8   1       80.49       82.73      1.80 o 
   2   8   1       11.14       13.46      0.38 o 
   3   8   1        8.63        5.65      0.11 o 
   4   8   1      374.10      373.40      2.11 o 
   5   8   1       35.68       34.36      0.27 o 
   6   8   1       65.95       57.82      0.56 o 
  -6   9   1       19.84       18.35      0.20 o 
  -5   9   1       23.00       23.55      0.24 o 
  -4   9   1       52.15       54.50      0.52 o 
  -3   9   1       48.75       41.24      0.37 o 
  -2   9   1        4.92        3.29      0.11 o 
  -1   9   1       50.19       45.59      0.92 o 
   0   9   1        6.04        5.73      0.47 o 
   1   9   1      193.54      197.24      2.85 o 
   2   9   1      101.86       93.62      1.03 o 
   3   9   1        9.91        9.36      0.13 o 
   4   9   1       82.60       88.45      0.63 o 
   5   9   1       40.50       37.83      0.30 o 
   6   9   1       23.20       22.42      0.25 o 
  -5  10   1        8.11        9.46      0.13 o 
  -4  10   1        4.69        4.90      0.11 o 
  -3  10   1       81.21       74.40      0.66 o 
  -2  10   1       98.86       97.85      1.08 o 
  -1  10   1      558.96      529.31     11.00 o 
   1  10   1      208.25      200.48      2.06 o 
   2  10   1      125.21      122.47      1.22 o 
   3  10   1      273.23      267.05      1.82 o 
   4  10   1        6.78        6.16      0.11 o 
   5  10   1       87.44       89.72      0.62 o 
  -5  11   1       27.44       25.91      0.29 o 
  -4  11   1       26.63       23.53      0.25 o 
  -3  11   1      106.17      109.21      0.89 o 
  -2  11   1       42.08       42.22      0.74 o 
   1  11   1       33.43       32.89      0.40 o 
   2  11   1      357.25      342.15      2.68 o 
   3  11   1      138.06      145.39      1.10 o 
   4  11   1       13.29       14.18      0.16 o 
   5  11   1        5.52        5.14      0.09 o 
  -4  12   1       73.75       70.52      0.66 o 
  -3  12   1       35.14       30.05      0.41 o 
  -2  12   1        4.77        3.27      0.18 o 
   1  12   1       22.92       21.94      0.43 o 
   2  12   1        8.33       12.42      0.26 o 
   3  12   1       33.44       38.66      0.45 o 
   4  12   1        8.27        7.65      0.16 o 
   2  13   1        1.69        0.68      0.07 o 
  -5 -10   2      117.49      116.60      1.82 o 
  -4 -10   2      222.95      213.21      4.75 o 
   0 -10   2       95.43       85.16      3.11 o 
  -6  -9   2      111.61      112.82      4.14 o 
  -5  -9   2      290.34      288.56      6.00 o 
  -4  -9   2       34.64       36.26      1.18 o 
  -3  -9   2      245.32      239.53      6.53 o 
  -2  -9   2      337.89      325.68      8.42 o 
  -1  -9   2        7.89        8.88      0.61 o 
   1  -9   2      246.93      246.74      7.33 o 
   2  -9   2       40.28       35.68      1.66 o 
  -6  -8   2        1.53        1.21      0.16 o 
  -5  -8   2      130.58      125.24      3.06 o 
  -3  -8   2       80.44       87.90      2.74 o 
  -2  -8   2       63.54       67.81      2.20 o 
  -1  -8   2      575.98      528.68     13.21 o 
   1  -8   2       49.89       47.89      1.92 o 
   2  -8   2       35.53       35.42      1.55 o 
   3  -8   2       46.61       45.18      1.90 o 
   6  -8   2      142.58      131.79      2.84 o 
  -7  -7   2       10.17        8.84      0.24 o 
  -6  -7   2      137.69      145.90      2.33 o 
  -5  -7   2      297.19      307.14      6.49 o 
  -4  -7   2        0.43        0.29      0.14 o 
  -3  -7   2      195.27      199.40      5.35 o 
  -2  -7   2      186.66      205.91      5.53 o 
  -1  -7   2      405.38      436.84     10.85 o 
   0  -7   2       19.57       22.76      0.92 o 
   1  -7   2      249.63      240.01      5.89 o 
   2  -7   2      110.35      104.17      3.35 o 
   3  -7   2       44.00       45.64      1.87 o 
   4  -7   2      268.11      263.05      7.94 o 
   6  -7   2       28.81       29.90      0.93 o 
   7  -7   2       29.80       32.10      0.65 o 
  -7  -6   2        5.16        6.02      0.29 o 
  -6  -6   2       22.08       25.26      0.53 o 
  -5  -6   2      151.00      145.27      3.41 o 
  -4  -6   2      880.95      881.71     15.33 o 
  -3  -6   2      370.57      363.07      6.53 o 
  -2  -6   2      413.73      437.51     10.71 o 
  -1  -6   2       67.20       59.67      1.74 o 
   0  -6   2       61.40       72.88      1.34 o 
   1  -6   2      743.67      793.17     18.44 o 
   2  -6   2       74.49       80.26      1.68 o 
   3  -6   2      213.56      222.99      6.52 o 
   4  -6   2       94.56       98.15      3.43 o 
   6  -6   2      108.72      103.98      1.43 o 
   7  -6   2       56.58       58.66      0.75 o 
  -7  -5   2       43.12       48.61      0.61 o 
  -6  -5   2       87.84       86.02      1.29 o 
  -5  -5   2       96.40       93.01      1.54 o 
  -4  -5   2      243.93      231.17      3.49 o 
  -3  -5   2      349.04      345.11      4.20 o 
  -2  -5   2      139.72      147.58      3.38 o 
  -1  -5   2      290.21      316.58      8.06 o 
   0  -5   2       54.39       51.53      0.86 o 
   1  -5   2      352.74      381.29      5.86 o 
   2  -5   2      656.44      706.30     12.42 o 
   3  -5   2      285.93      290.92      5.61 o 
   4  -5   2       70.62       71.03      2.66 o 
   5  -5   2      136.75      133.86      2.21 o 
   6  -5   2       67.23       63.25      0.97 o 
   7  -5   2       11.19        9.57      0.22 o 
  -7  -4   2       75.75       78.20      0.89 o 
  -6  -4   2      191.50      181.76      3.06 o 
  -5  -4   2       25.92       24.83      0.54 o 
  -4  -4   2      150.59      161.21      2.22 o 
  -3  -4   2       92.04      103.61      1.22 o 
  -2  -4   2      725.63      773.92      9.14 o 
  -1  -4   2      601.39      585.83      9.50 o 
   0  -4   2      362.02      375.67      7.64 o 
   1  -4   2       10.30       10.79      0.49 o 
   2  -4   2       13.36       16.27      0.39 o 
   3  -4   2      581.08      620.54     10.74 o 
   4  -4   2      418.87      451.03     12.41 o 
   5  -4   2       11.14        9.83      0.34 o 
   6  -4   2       64.86       65.02      0.88 o 
   7  -4   2       96.23      101.77      1.10 o 
  -8  -3   2      166.25      176.92      2.66 o 
  -7  -3   2       25.95       27.28      0.38 o 
  -6  -3   2      209.96      201.99      2.59 o 
  -5  -3   2       37.18       38.22      0.94 o 
  -4  -3   2       85.17       92.84      1.37 o 
  -3  -3   2      428.52      437.09      4.22 o 
  -2  -3   2      166.17      157.68      1.73 o 
  -1  -3   2     1175.68     1168.82     23.02 o 
   0  -3   2      902.53      881.67     21.40 o 
   1  -3   2       73.74       64.79      2.94 o 
   2  -3   2      411.17      475.20      7.24 o 
   3  -3   2      277.34      290.05      5.08 o 
   4  -3   2      191.36      196.87      3.75 o 
   5  -3   2      101.71       94.29      1.46 o 
   6  -3   2       38.20       36.86      0.54 o 
   7  -3   2       24.75       23.82      0.39 o 
   8  -3   2       35.68       35.14      0.59 o 
  -8  -2   2       24.40       24.99      0.40 o 
  -7  -2   2      310.75      310.77      2.31 o 
  -6  -2   2       70.85       65.68      0.85 o 
  -5  -2   2      122.89      126.10      1.55 o 
  -4  -2   2      131.32      137.90      2.50 o 
  -3  -2   2      986.81     1019.93      9.81 o 
  -2  -2   2     1748.29     1687.57     16.80 o 
  -1  -2   2     1246.80     1240.09     16.65 o 
   0  -2   2     1022.39      963.99     12.36 o 
   1  -2   2      170.17      161.37      1.85 o 
   2  -2   2      160.70      171.01      2.40 o 
   3  -2   2      554.71      600.79      7.01 o 
   4  -2   2      107.11      128.31      1.82 o 
   5  -2   2       30.20       32.57      0.56 o 
   6  -2   2      255.64      251.98      2.49 o 
   7  -2   2      223.41      227.80      2.24 o 
   8  -2   2       23.27       24.50      0.47 o 
  -8  -1   2      220.70      233.28      4.80 o 
  -7  -1   2      103.42      103.19      1.01 o 
  -6  -1   2        2.40        3.31      0.22 o 
  -5  -1   2      143.77      134.73      1.88 o 
  -4  -1   2      540.20      595.24      6.63 o 
  -3  -1   2      369.69      406.04      3.94 o 
  -2  -1   2     2311.22     2256.19     17.60 o 
  -1  -1   2      870.61      840.24     11.56 o 
   0  -1   2      828.46      785.41      9.40 o 
   1  -1   2     1284.12     1230.34     15.44 o 
   2  -1   2      483.71      488.10      4.66 o 
   3  -1   2      107.63      134.78      1.69 o 
   4  -1   2       73.16       83.83      1.58 o 
   5  -1   2      514.37      519.65     10.09 o 
   6  -1   2        1.88        1.49      0.13 o 
   7  -1   2       11.74       11.55      0.52 o 
   8  -1   2       49.97       56.45      0.86 o 
  -8   0   2       62.98       62.74      1.50 o 
  -7   0   2        4.19        5.28      0.24 o 
  -6   0   2       61.70       53.27      0.58 o 
  -5   0   2        0.21        0.32      0.08 o 
  -4   0   2      352.64      385.81      5.24 o 
  -3   0   2      594.91      673.40     11.04 o 
  -2   0   2      226.22      243.33      2.43 o 
  -1   0   2     2063.85     1922.74     27.86 o 
   0   0   2      430.89      431.12      6.24 o 
   1   0   2       16.60       19.13      0.42 o 
   2   0   2      263.09      248.95      2.35 o 
   3   0   2     1432.71     1521.23     16.06 o 
   4   0   2      581.18      602.88      7.57 o 
   5   0   2       32.81       32.52      0.87 o 
   6   0   2        0.83        0.81      0.10 o 
   7   0   2       47.28       51.70      0.89 o 
   8   0   2        1.36        2.08      0.13 o 
  -8   1   2      219.79      235.99      4.54 o 
  -7   1   2      102.63      102.83      1.48 o 
  -6   1   2        2.48        2.67      0.12 o 
  -5   1   2      143.37      134.87      1.60 o 
  -4   1   2      542.08      583.43      5.71 o 
  -3   1   2      369.13      407.47      3.19 o 
  -2   1   2     2312.04     2237.76     23.59 o 
  -1   1   2      868.38      838.16      8.17 o 
   0   1   2      818.32      784.40      7.99 o 
   1   1   2     1286.49     1205.12     12.72 o 
   2   1   2      481.30      491.40      4.97 o 
   3   1   2      107.67      132.91      1.20 o 
   4   1   2       73.86       82.79      0.96 o 
   5   1   2      516.30      511.69      7.67 o 
   6   1   2        1.71        1.33      0.11 o 
   7   1   2       12.16       12.05      0.48 o 
   8   1   2       50.45       56.08      1.48 o 
  -8   2   2       24.31       26.50      0.81 o 
  -7   2   2      312.10      313.79      4.45 o 
  -6   2   2       70.30       66.44      0.71 o 
  -5   2   2      122.95      124.53      1.58 o 
  -4   2   2      131.36      135.98      1.19 o 
  -3   2   2      984.02     1008.45      7.31 o 
  -2   2   2     1751.84     1681.55     13.52 o 
  -1   2   2     1250.07     1203.08     11.39 o 
   0   2   2     1022.41      952.19     27.69 o 
   1   2   2      171.05      161.66      2.61 o 
   2   2   2      157.84      170.90      1.46 o 
   3   2   2      549.39      599.46      5.36 o 
   4   2   2      107.58      122.51      1.72 o 
   5   2   2       29.92       35.47      1.51 o 
   6   2   2      256.70      252.17      2.59 o 
   7   2   2      221.98      225.70      2.64 o 
   8   2   2       23.74       24.99      0.58 o 
  -8   3   2      166.55      185.03      3.57 o 
  -7   3   2       26.23       26.26      0.61 o 
  -6   3   2      210.47      199.45      1.86 o 
  -5   3   2       37.59       38.27      0.57 o 
  -4   3   2       86.56       91.32      0.90 o 
  -3   3   2      428.92      438.14      3.57 o 
  -2   3   2      165.47      156.90      1.40 o 
  -1   3   2     1171.73     1145.01     14.44 o 
   0   3   2      902.30      860.82      9.07 o 
   1   3   2       72.13       64.10      0.76 o 
   2   3   2      407.28      477.17      4.41 o 
   3   3   2      273.38      277.05      2.82 o 
   4   3   2      193.48      192.01      4.02 o 
   5   3   2      101.34       92.07      3.69 o 
   6   3   2       38.73       37.53      0.48 o 
   7   3   2       24.49       22.70      0.46 o 
   8   3   2       36.84       34.74      0.70 o 
  -7   4   2       76.47       79.13      1.18 o 
  -6   4   2      189.58      181.81      1.65 o 
  -5   4   2       25.73       24.87      0.40 o 
  -4   4   2      150.35      160.72      1.75 o 
  -3   4   2       93.47      105.64      0.96 o 
  -2   4   2      727.55      782.10      7.86 o 
  -1   4   2      606.02      602.58      5.24 o 
   0   4   2      358.21      374.65      3.64 o 
   1   4   2       10.05       10.40      0.48 o 
   2   4   2       13.88       16.30      0.34 o 
   3   4   2      578.33      606.96      5.44 o 
   4   4   2      417.35      439.60      8.59 o 
   5   4   2       10.86       10.23      0.23 o 
   6   4   2       65.60       65.16      0.82 o 
   7   4   2       96.38       99.88      0.99 o 
  -7   5   2       42.39       47.92      0.96 o 
  -6   5   2       87.27       87.76      0.83 o 
  -5   5   2       96.55       94.13      0.80 o 
  -4   5   2      244.10      234.35      2.87 o 
  -3   5   2      347.23      343.41      4.05 o 
  -2   5   2      141.94      150.29      1.64 o 
  -1   5   2      288.68      315.26      5.29 o 
   0   5   2       53.54       51.86      0.69 o 
   1   5   2      351.52      382.54      3.82 o 
   2   5   2      653.86      710.60      6.53 o 
   3   5   2      284.23      285.54      3.49 o 
   4   5   2       69.24       71.98      1.11 o 
   5   5   2      138.42      138.90      1.02 o 
   6   5   2       67.10       64.77      0.96 o 
   7   5   2       11.00        9.31      0.22 o 
  -7   6   2        5.58        6.49      0.17 o 
  -6   6   2       21.98       23.87      0.31 o 
  -5   6   2      150.35      146.56      1.08 o 
  -4   6   2      880.56      884.72      8.21 o 
  -3   6   2      370.83      362.79      5.32 o 
  -2   6   2      414.05      430.14      6.97 o 
  -1   6   2       66.25       58.97      0.94 o 
   0   6   2       61.12       74.78      0.95 o 
   1   6   2      742.03      801.33      9.18 o 
   2   6   2       73.78       81.24      1.34 o 
   3   6   2      211.85      223.61      3.56 o 
   4   6   2       94.95       98.01      0.99 o 
   5   6   2      133.80      133.63      0.94 o 
   6   6   2      110.49      105.55      0.86 o 
   7   6   2       55.87       57.07      0.66 o 
  -7   7   2       10.08        8.33      0.20 o 
  -6   7   2      136.95      146.21      1.12 o 
  -5   7   2      297.71      304.56      1.96 o 
  -4   7   2        0.35        0.36      0.06 o 
  -3   7   2      193.38      196.85      2.89 o 
  -2   7   2      186.64      209.58      4.55 o 
  -1   7   2      404.71      437.24      7.45 o 
   0   7   2       19.81       24.09      0.61 o 
   1   7   2      252.57      249.42      3.30 o 
   2   7   2      108.84      103.71      1.78 o 
   3   7   2       44.69       47.35      0.83 o 
   4   7   2      270.78      266.98      1.80 o 
   5   7   2       52.11       55.68      0.46 o 
   6   7   2       29.02       29.07      0.31 o 
   7   7   2       29.89       31.47      0.40 o 
  -6   8   2        1.64        1.54      0.09 o 
  -5   8   2      132.91      131.72      0.94 o 
  -4   8   2      165.75      165.60      1.27 o 
  -3   8   2       80.79       86.49      0.79 o 
  -2   8   2       62.47       65.33      1.49 o 
  -1   8   2      575.79      536.76      9.05 o 
   0   8   2      764.37      800.20     13.36 o 
   1   8   2       50.27       48.52      1.02 o 
   2   8   2       35.47       35.13      0.69 o 
   3   8   2       46.94       46.02      0.37 o 
   4   8   2       12.52       14.53      0.16 o 
   5   8   2      135.56      122.68      0.91 o 
   6   8   2      142.54      132.72      1.02 o 
  -6   9   2      112.55      110.66      0.92 o 
  -5   9   2      290.74      285.71      1.91 o 
  -4   9   2       34.90       36.33      0.38 o 
  -3   9   2      244.32      246.30      2.88 o 
  -2   9   2      339.51      325.87      2.27 o 
  -1   9   2        7.44        8.61      0.16 o 
   0   9   2      142.49      140.23      1.52 o 
   1   9   2      245.89      249.87      2.33 o 
   2   9   2       41.60       39.17      0.41 o 
   3   9   2      129.10      127.87      0.78 o 
   4   9   2       93.02       95.01      0.67 o 
   5   9   2       10.42       10.20      0.13 o 
   6   9   2       30.26       34.63      0.42 o 
  -5  10   2      116.74      116.59      1.17 o 
  -4  10   2      221.43      224.79      2.00 o 
  -3  10   2      148.23      136.49      1.11 o 
  -2  10   2      109.56      110.73      0.92 o 
  -1  10   2      176.06      167.97      1.57 o 
   0  10   2       94.89       91.40      1.23 o 
   1  10   2       83.91       81.54      1.25 o 
   2  10   2      122.14      122.40      1.07 o 
   3  10   2        9.68        9.50      0.14 o 
   4  10   2        8.63        9.49      0.16 o 
   5  10   2       12.51       11.96      0.15 o 
  -5  11   2       39.33       37.64      0.51 o 
  -4  11   2        4.22        3.31      0.08 o 
  -3  11   2      105.65      108.21      0.89 o 
  -2  11   2       45.03       40.83      0.49 o 
  -1  11   2      113.90      107.37      1.45 o 
   0  11   2       15.45       16.38      0.26 o 
   1  11   2       22.92       23.15      0.32 o 
   2  11   2      224.32      232.84      2.13 o 
   3  11   2       58.80       60.79      0.58 o 
   4  11   2        5.53        5.72      0.09 o 
  -4  12   2       26.42       27.41      0.28 o 
  -3  12   2        2.89        3.15      0.08 o 
  -2  12   2        3.12        2.38      0.13 o 
   0  12   2      121.17      122.07      2.05 o 
   1  12   2       21.86       22.16      0.31 o 
   2  12   2       34.91       37.79      0.44 o 
   3  12   2        7.64        9.66      0.21 o 
   4  12   2        0.58        0.91      0.07 o 
   1  13   2       60.14       57.12      0.99 o 
   2  13   2        7.78        6.64      0.20 o 
  -4 -11   3       10.45        9.36      0.44 o 
  -5 -10   3       20.61       19.06      0.68 o 
  -4 -10   3       71.02       73.93      1.91 o 
   5 -10   3       54.33       49.96      1.17 o 
  -6  -9   3        0.81        0.82      0.11 o 
  -5  -9   3       48.47       50.93      1.43 o 
  -2  -9   3      105.70      110.44      3.34 o 
   1  -9   3      732.46      683.85     18.95 o 
   2  -9   3       77.79       73.99      2.78 o 
  -6  -8   3       15.23       16.25      0.65 o 
  -5  -8   3       41.42       45.25      1.36 o 
  -3  -8   3       42.35       40.95      1.62 o 
  -2  -8   3      197.66      196.36      5.35 o 
  -1  -8   3        8.98       10.71      0.66 o 
   1  -8   3      159.90      166.46      5.16 o 
   3  -8   3       51.98       50.41      2.11 o 
  -7  -7   3       60.15       61.69      1.03 o 
  -6  -7   3      193.76      193.42      2.44 o 
  -5  -7   3       37.50       41.93      1.31 o 
  -4  -7   3      170.19      162.85      4.77 o 
  -3  -7   3       65.51       62.81      2.13 o 
  -2  -7   3      348.57      344.94      8.70 o 
  -1  -7   3      567.81      593.49     14.61 o 
   2  -7   3      145.41      149.46      4.64 o 
   3  -7   3      103.02      109.97      3.57 o 
  -7  -6   3       64.52       60.68      0.68 o 
  -6  -6   3       59.97       63.62      1.01 o 
  -5  -6   3        9.01        8.01      0.52 o 
  -4  -6   3      110.81      107.06      3.29 o 
  -3  -6   3      271.81      289.25      7.43 o 
  -2  -6   3      837.41      875.67     21.07 o 
  -1  -6   3      103.02      111.63      2.36 o 
   0  -6   3       86.22       88.48      3.05 o 
   1  -6   3       97.90       95.05      2.47 o 
   2  -6   3       70.69       81.33      2.79 o 
   3  -6   3      109.52      106.05      3.50 o 
   4  -6   3       20.70       21.24      1.18 o 
   6  -6   3       79.74       82.72      2.00 o 
   7  -6   3      139.78      146.64      1.96 o 
  -7  -5   3       47.73       48.32      0.53 o 
  -6  -5   3      163.94      156.61      2.06 o 
  -5  -5   3        0.14        0.68      0.47 o 
  -4  -5   3      141.04      147.99      4.24 o 
  -3  -5   3      169.76      171.11      3.30 o 
  -2  -5   3     1244.16     1362.65     33.21 o 
  -1  -5   3      426.77      468.24      8.67 o 
   0  -5   3      384.66      422.17      6.63 o 
   1  -5   3      498.61      560.23      9.71 o 
   2  -5   3       90.13       97.97      2.82 o 
   3  -5   3       78.65       79.97      2.71 o 
   4  -5   3       65.36       70.04      2.62 o 
   5  -5   3       14.05       13.46      0.59 o 
   6  -5   3      116.86      115.34      1.95 o 
   7  -5   3       80.78       82.02      1.01 o 
  -7  -4   3       68.05       70.16      0.72 o 
  -6  -4   3      247.21      245.16      3.08 o 
  -5  -4   3       11.17       10.38      0.31 o 
  -4  -4   3      337.86      334.04      4.82 o 
  -3  -4   3      138.89      129.74      1.83 o 
  -2  -4   3       14.80       10.83      0.83 o 
  -1  -4   3      228.44      242.85      4.62 o 
   0  -4   3      472.91      474.75      9.38 o 
   1  -4   3      447.36      481.88     10.03 o 
   2  -4   3     1317.28     1354.99     32.26 o 
   3  -4   3      194.36      193.27      9.14 o 
   4  -4   3       20.19       17.81      1.06 o 
   5  -4   3      100.71      102.99      1.91 o 
   6  -4   3        6.39        6.52      0.36 o 
   7  -4   3        4.75        5.30      0.34 o 
  -7  -3   3       34.71       35.09      0.46 o 
  -6  -3   3       33.93       35.49      0.59 o 
  -5  -3   3      150.83      147.48      1.85 o 
  -4  -3   3       28.35       31.99      1.18 o 
  -3  -3   3      456.19      473.05      5.14 o 
  -2  -3   3     1370.77     1444.82     19.13 o 
  -1  -3   3      825.15      851.58     12.67 o 
   0  -3   3      625.89      671.00     14.83 o 
   1  -3   3      352.92      354.26      7.72 o 
   2  -3   3     1189.90     1243.65     24.98 o 
   3  -3   3       77.32       83.84      2.70 o 
   4  -3   3      110.53      115.28      2.40 o 
   5  -3   3      528.51      496.53      4.81 o 
   6  -3   3      333.95      327.25      3.17 o 
   7  -3   3        0.69        0.80      0.09 o 
  -8  -2   3      107.81      109.62      2.74 o 
  -7  -2   3      258.26      260.59      2.26 o 
  -6  -2   3       30.25       29.86      0.47 o 
  -5  -2   3      103.74      103.68      1.31 o 
  -4  -2   3      125.99      121.73      1.52 o 
  -3  -2   3     1029.50     1101.03     10.66 o 
  -2  -2   3       12.24        9.65      0.24 o 
  -1  -2   3     1185.68     1186.89     18.32 o 
   0  -2   3     1589.32     1496.92     25.33 o 
   1  -2   3      624.34      591.78      9.32 o 
   2  -2   3     4814.21     4514.31     69.87 o 
   3  -2   3      424.85      476.49      7.67 o 
   4  -2   3       83.47       89.07      1.38 o 
   5  -2   3      152.56      151.43      1.76 o 
   6  -2   3       56.41       54.73      0.72 o 
   7  -2   3       28.34       26.67      0.53 o 
   8  -2   3       10.22       10.80      0.27 o 
  -8  -1   3       87.30       90.32      1.44 o 
  -7  -1   3       33.36       32.97      0.48 o 
  -6  -1   3       59.34       57.75      0.85 o 
  -5  -1   3      120.02      114.55      1.42 o 
  -4  -1   3      104.83      102.24      1.35 o 
  -3  -1   3      385.60      379.53      3.90 o 
  -2  -1   3      692.28      699.01      6.17 o 
  -1  -1   3     4120.06     3758.03     65.37 o 
   0  -1   3     2542.30     2375.26     33.58 o 
   1  -1   3     1985.92     1847.32     24.90 o 
   2  -1   3        0.33        2.20      0.16 o 
   3  -1   3     1423.14     1470.84     19.04 o 
   4  -1   3       17.14       18.28      0.44 o 
   5  -1   3       42.43       46.48      0.86 o 
   6  -1   3      113.15      107.14      1.33 o 
   7  -1   3        4.67        5.61      0.26 o 
   8  -1   3       17.57       17.32      0.36 o 
  -8   0   3      103.20      107.44      2.28 o 
  -7   0   3      126.18      138.76      1.58 o 
  -6   0   3       45.80       44.09      0.61 o 
  -5   0   3      123.96      121.29      1.48 o 
  -4   0   3        2.48        2.81      0.25 o 
  -3   0   3      246.18      279.16      2.76 o 
  -2   0   3      133.40      131.60      1.18 o 
   0   0   3     1446.96     1387.09     18.95 o 
   1   0   3        0.01        0.32      0.05 o 
   2   0   3      193.15      189.73      1.86 o 
   3   0   3      211.63      214.69      2.93 o 
   4   0   3     2950.58     2961.79     52.32 o 
   5   0   3       36.48       38.61      0.69 o 
   6   0   3      284.17      268.74      2.91 o 
   7   0   3       50.75       51.53      0.89 o 
   8   0   3       17.62       21.04      0.52 o 
  -8   1   3       86.62       89.43      1.97 o 
  -7   1   3       32.84       33.02      0.63 o 
  -6   1   3       59.45       56.72      0.71 o 
  -5   1   3      119.18      115.23      1.65 o 
  -4   1   3      106.14      103.91      1.18 o 
  -3   1   3      381.98      379.02      3.31 o 
  -2   1   3      696.67      702.62      5.77 o 
  -1   1   3     4135.18     3599.83     50.53 o 
   0   1   3     2550.85     2346.12     25.22 o 
   1   1   3     1984.13     1831.34     18.06 o 
   2   1   3        0.44        2.27      0.12 o 
   3   1   3     1419.47     1485.46     15.97 o 
   4   1   3       17.40       18.72      0.47 o 
   5   1   3       41.87       44.30      1.02 o 
   6   1   3      112.20      105.63      1.43 o 
   7   1   3        4.84        6.57      0.26 o 
   8   1   3       17.67       17.92      0.47 o 
  -8   2   3      107.03      108.09      2.30 o 
  -7   2   3      255.87      262.66      3.91 o 
  -6   2   3       29.85       30.33      0.48 o 
  -5   2   3      102.00      101.91      1.07 o 
  -4   2   3      127.39      123.86      1.35 o 
  -3   2   3     1029.22     1103.34      9.30 o 
  -2   2   3       12.82       10.50      0.24 o 
  -1   2   3     1188.37     1144.90     26.52 o 
   0   2   3     1587.40     1475.87     12.55 o 
   1   2   3      621.74      603.64      5.72 o 
   2   2   3     4820.44     4457.10     46.01 o 
   3   2   3      425.51      469.53      4.24 o 
   4   2   3       82.85       89.96      2.13 o 
   5   2   3      154.49      156.24      2.81 o 
   6   2   3       54.73       53.78      0.75 o 
   7   2   3       27.64       26.74      0.52 o 
   8   2   3       10.23       10.39      0.38 o 
  -7   3   3       34.76       36.54      0.84 o 
  -6   3   3       33.07       34.81      1.19 o 
  -5   3   3      151.23      145.53      1.17 o 
  -4   3   3       27.55       30.19      0.50 o 
  -3   3   3      454.54      465.42      3.52 o 
  -2   3   3     1380.18     1420.58     17.58 o 
  -1   3   3      825.16      843.91      9.98 o 
   0   3   3      622.80      662.70      6.97 o 
   1   3   3      350.16      352.64      3.70 o 
   2   3   3     1188.47     1227.35     11.49 o 
   3   3   3       79.42       84.81      0.99 o 
   4   3   3      110.82      112.63      3.52 o 
   5   3   3      527.11      513.36      7.89 o 
   6   3   3      333.19      330.03      3.29 o 
   7   3   3        0.71        0.70      0.16 o 
  -7   4   3       65.28       68.46      1.06 o 
  -6   4   3      245.45      242.19      2.38 o 
  -5   4   3       10.98       10.28      0.24 o 
  -4   4   3      338.73      335.88      3.44 o 
  -3   4   3      140.58      130.00      1.62 o 
  -2   4   3       15.26       12.08      0.29 o 
  -1   4   3      227.64      245.57      2.48 o 
   0   4   3      471.54      478.00      4.91 o 
   1   4   3      449.50      494.64      5.13 o 
   2   4   3     1314.30     1328.75     13.00 o 
   3   4   3      192.05      189.75      2.06 o 
   4   4   3       20.00       17.55      0.53 o 
   5   4   3      100.33      104.32      0.98 o 
   6   4   3        6.02        6.60      0.34 o 
   7   4   3        4.55        4.72      0.23 o 
  -7   5   3       47.99       48.58      0.67 o 
  -6   5   3      164.79      154.15      1.31 o 
  -5   5   3        0.14        0.21      0.06 o 
  -4   5   3      144.43      150.62      2.07 o 
  -3   5   3      170.75      172.79      2.14 o 
  -2   5   3     1241.24     1321.55     12.54 o 
  -1   5   3      429.93      470.10      4.11 o 
   0   5   3      382.48      424.15      4.78 o 
   1   5   3      498.70      541.86      5.07 o 
   2   5   3       89.06       95.42      1.13 o 
   3   5   3       79.37       81.04      1.29 o 
   4   5   3       65.40       69.12      1.34 o 
   5   5   3       14.07       14.60      0.20 o 
   6   5   3      116.63      115.37      1.02 o 
   7   5   3       82.56       82.44      1.01 o 
  -7   6   3       63.68       62.10      0.75 o 
  -6   6   3       62.17       66.80      0.74 o 
  -5   6   3        8.68        7.96      0.24 o 
  -4   6   3      111.27      108.55      0.86 o 
  -3   6   3      271.65      285.14      3.74 o 
  -2   6   3      836.28      870.82     10.02 o 
  -1   6   3      103.53      112.12      1.60 o 
   0   6   3       87.08       94.57      1.26 o 
   1   6   3       98.20       96.53      1.22 o 
   2   6   3       71.29       86.48      1.31 o 
   3   6   3      108.95      107.62      1.94 o 
   4   6   3       19.99       16.64      0.22 o 
   5   6   3      338.52      321.90      1.95 o 
   6   6   3       79.97       83.11      0.64 o 
   7   6   3      139.08      145.36      1.42 o 
  -7   7   3       60.56       62.56      1.44 o 
  -6   7   3      193.14      190.48      1.38 o 
  -5   7   3       37.39       40.05      0.39 o 
  -4   7   3      171.74      169.98      1.11 o 
  -3   7   3       65.95       61.61      0.62 o 
  -2   7   3      349.19      339.16      5.98 o 
  -1   7   3      564.35      597.60      7.27 o 
   0   7   3       24.39       28.40      0.72 o 
   1   7   3      838.26      852.76     11.79 o 
   2   7   3      146.79      150.90      2.12 o 
   3   7   3      102.20      105.60      0.82 o 
   4   7   3      117.61      122.27      0.72 o 
   5   7   3       34.53       33.68      0.32 o 
   6   7   3       15.36       15.28      0.18 o 
  -6   8   3       15.29       16.68      0.28 o 
  -5   8   3       41.37       44.13      0.67 o 
  -4   8   3        7.10        7.54      0.24 o 
  -3   8   3       43.00       40.81      0.42 o 
  -2   8   3      197.78      196.82      1.60 o 
  -1   8   3        9.16       10.77      0.48 o 
   0   8   3      591.74      577.19      8.16 o 
   1   8   3      160.80      165.84      2.20 o 
   2   8   3       59.00       51.48      0.42 o 
   3   8   3       52.33       53.22      0.39 o 
   4   8   3      129.56      122.06      0.77 o 
   5   8   3       67.65       63.52      0.53 o 
   6   8   3       28.50       29.29      0.30 o 
  -6   9   3        0.88        0.91      0.11 o 
  -5   9   3       49.72       51.62      0.47 o 
  -4   9   3      124.15      128.96      1.02 o 
  -3   9   3      264.39      257.09      1.87 o 
  -2   9   3      105.69      111.14      0.87 o 
  -1   9   3      368.78      354.16      2.54 o 
   0   9   3      210.96      213.58      1.90 o 
   1   9   3      729.97      694.56      4.45 o 
   2   9   3       77.73       77.18      0.62 o 
   3   9   3       28.85       30.51      0.27 o 
   4   9   3      108.53      106.94      0.71 o 
   5   9   3       10.76       13.50      0.19 o 
   6   9   3       42.64       42.26      0.59 o 
  -5  10   3       20.59       19.89      0.22 o 
  -4  10   3       71.36       75.16      0.63 o 
  -3  10   3       57.35       60.32      0.54 o 
  -2  10   3      116.18      108.37      0.83 o 
  -1  10   3       29.31       29.11      0.29 o 
   0  10   3      101.05       98.76      1.50 o 
   1  10   3       25.03       23.68      0.38 o 
   2  10   3      319.46      320.04      2.23 o 
   3  10   3      205.52      206.07      1.43 o 
   4  10   3       52.14       49.17      0.40 o 
   5  10   3       53.91       48.19      0.44 o 
  -4  11   3       10.42       10.07      0.14 o 
  -3  11   3       19.92       19.40      0.23 o 
  -2  11   3      110.46      110.70      0.91 o 
  -1  11   3        8.01        7.68      0.14 o 
   0  11   3       47.73       48.78      0.66 o 
   1  11   3      487.30      487.03      3.88 o 
   2  11   3       13.66       13.57      0.24 o 
   3  11   3       11.75       10.37      0.13 o 
   4  11   3       36.87       43.25      0.34 o 
  -3  12   3        9.21        8.05      0.12 o 
  -2  12   3       76.39       75.28      0.66 o 
  -1  12   3       99.35       94.12      1.00 o 
   0  12   3       22.91       20.69      0.30 o 
   1  12   3       59.49       57.28      0.67 o 
   2  12   3      157.40      165.91      2.05 o 
   3  12   3      141.30      141.95      1.31 o 
  -2  13   3        5.38        6.60      0.31 o 
   0  13   3        0.36        0.37      0.06 o 
   1  13   3       37.17       37.41      0.69 o 
   2  13   3       28.23       27.01      0.53 o 
  -4 -11   4       49.82       45.78      1.24 o 
   2 -11   4      261.85      271.66      5.27 o 
   3 -11   4       37.98       39.64      1.06 o 
   4 -11   4        5.91        4.02      0.25 o 
  -5 -10   4        1.61        2.61      0.23 o 
  -4 -10   4       39.24       38.83      1.18 o 
   4 -10   4        1.04        1.62      0.22 o 
   5 -10   4        9.67       12.56      0.44 o 
  -5  -9   4      200.42      211.94      4.44 o 
   5  -9   4       42.80       38.01      1.01 o 
  -6  -8   4       40.93       41.99      0.73 o 
  -5  -8   4       35.57       40.81      1.21 o 
  -3  -8   4       27.47       26.50      1.30 o 
  -2  -8   4      234.16      216.00      6.11 o 
  -1  -8   4      174.77      171.50      4.67 o 
   1  -8   4      161.42      159.14      5.09 o 
   2  -8   4      548.54      516.49     14.75 o 
   5  -8   4      108.03      105.41      2.30 o 
  -6  -7   4        2.06        2.49      0.16 o 
  -5  -7   4      105.11      105.49      2.64 o 
  -3  -7   4      158.17      169.21      4.68 o 
  -2  -7   4      146.75      141.94      3.97 o 
  -1  -7   4       18.35       20.33      0.95 o 
   2  -7   4       29.45       31.76      1.48 o 
   3  -7   4      173.70      175.40      5.40 o 
   5  -7   4       45.11       50.08      1.31 o 
   6  -7   4       63.54       67.80      1.80 o 
  -7  -6   4       81.74       74.66      0.77 o 
  -6  -6   4       16.46       15.13      0.37 o 
  -5  -6   4       73.99       69.66      1.90 o 
  -4  -6   4      158.97      150.32      4.37 o 
  -3  -6   4       99.85      105.00      3.10 o 
  -2  -6   4      134.33      144.16      3.96 o 
  -1  -6   4       62.45       57.99      1.87 o 
   2  -6   4      339.64      320.70      9.31 o 
   3  -6   4       29.64       32.62      1.47 o 
   4  -6   4      417.75      399.80     11.86 o 
   5  -6   4      169.26      154.36      3.18 o 
   6  -6   4       71.71       74.97      1.97 o 
   7  -6   4       93.02       98.86      3.60 o 
  -7  -5   4       28.69       31.66      0.45 o 
  -6  -5   4       81.25       79.87      1.38 o 
  -5  -5   4       76.14       69.30      1.35 o 
  -4  -5   4       99.66      108.19      2.72 o 
  -3  -5   4      164.69      156.59      4.36 o 
  -2  -5   4      472.86      510.50     12.40 o 
  -1  -5   4      216.07      205.28      4.11 o 
   0  -5   4       88.47       80.18      1.79 o 
   1  -5   4       30.23       29.84      1.19 o 
   2  -5   4       91.21       91.18      2.90 o 
   3  -5   4        4.77        5.72      0.52 o 
   4  -5   4       29.79       23.81      1.29 o 
   6  -5   4        6.72        7.20      0.31 o 
   7  -5   4      103.81      117.44      1.54 o 
  -7  -4   4       41.73       38.54      0.53 o 
  -6  -4   4      164.63      163.06      2.34 o 
  -5  -4   4      267.27      239.89      3.14 o 
  -4  -4   4      315.44      303.88      5.61 o 
  -3  -4   4      374.95      358.62      7.61 o 
  -2  -4   4      153.80      155.90      3.19 o 
  -1  -4   4      928.05      999.92     18.34 o 
   0  -4   4      147.91      151.73      3.64 o 
   1  -4   4       83.31       82.02      2.62 o 
   2  -4   4      145.30      149.77      4.30 o 
   3  -4   4      766.77      764.38     20.52 o 
   4  -4   4      104.45       93.78      3.30 o 
   6  -4   4       65.64       61.43      1.00 o 
   7  -4   4       17.30       17.88      0.37 o 
  -7  -3   4        3.13        4.65      0.16 o 
  -6  -3   4       83.47       78.44      0.94 o 
  -5  -3   4      148.75      134.10      1.70 o 
  -4  -3   4       92.51       97.77      2.11 o 
  -3  -3   4      263.14      280.23      5.38 o 
  -2  -3   4      731.08      757.54      9.92 o 
  -1  -3   4      584.28      589.03      9.12 o 
   0  -3   4      292.37      314.89      7.55 o 
   1  -3   4      963.65      944.21     19.37 o 
   2  -3   4       37.08       32.75      1.23 o 
   3  -3   4       28.93       29.33      1.21 o 
   4  -3   4      365.59      390.51      7.03 o 
   5  -3   4       33.42       26.99      0.78 o 
   6  -3   4      158.19      157.15      1.84 o 
   7  -3   4        0.11        0.24      0.09 o 
  -7  -2   4        4.55        2.91      0.14 o 
  -6  -2   4      100.17       92.14      1.42 o 
  -5  -2   4      206.70      206.65      2.29 o 
  -4  -2   4      125.39      121.91      1.95 o 
  -3  -2   4      295.45      308.35      5.45 o 
  -2  -2   4      604.09      626.28      8.26 o 
  -1  -2   4     1409.60     1435.61     19.46 o 
   0  -2   4      595.13      565.79      9.01 o 
   1  -2   4      513.11      530.29      8.08 o 
   2  -2   4      242.07      258.76      3.28 o 
   3  -2   4      781.14      800.12     12.12 o 
   4  -2   4       76.61       69.98      1.60 o 
   5  -2   4      253.17      246.24      3.31 o 
   6  -2   4      333.15      332.48      3.60 o 
   7  -2   4        1.76        1.42      0.10 o 
  -7  -1   4      305.85      291.88      2.76 o 
  -6  -1   4       47.36       41.28      0.65 o 
  -5  -1   4      441.31      419.83      3.95 o 
  -4  -1   4       51.99       60.21      0.94 o 
  -3  -1   4      848.85      865.27      8.99 o 
  -2  -1   4      383.87      399.25      4.32 o 
  -1  -1   4      957.62      987.87     10.23 o 
   0  -1   4     2684.43     2664.64     28.95 o 
   1  -1   4      607.88      642.25      9.68 o 
   2  -1   4       73.79       74.27      1.19 o 
   3  -1   4      344.94      330.52     20.47 o 
   4  -1   4      157.24      159.17      4.04 o 
   5  -1   4      309.17      294.88      3.31 o 
   6  -1   4       55.99       58.21      0.81 o 
   7  -1   4       12.84       11.05      0.34 o 
  -7   0   4        2.12        1.64      0.12 o 
  -6   0   4        3.37        2.48      0.14 o 
  -5   0   4       37.81       39.85      0.52 o 
  -4   0   4       64.30       54.87      0.90 o 
  -3   0   4       42.46       38.96      0.52 o 
  -2   0   4      223.99      225.87      2.13 o 
  -1   0   4      912.73      867.18      8.70 o 
   0   0   4       30.30       27.14      0.63 o 
   1   0   4      419.75      412.27      4.00 o 
   2   0   4      615.88      638.69      7.30 o 
   3   0   4      328.20      287.26      7.95 o 
   4   0   4      366.45      378.14      8.90 o 
   5   0   4       86.68       78.22      1.22 o 
   6   0   4       40.38       36.18      0.59 o 
   7   0   4        0.19        0.06      0.08 o 
  -7   1   4      307.22      293.98      3.60 o 
  -6   1   4       47.51       39.69      0.54 o 
  -5   1   4      439.09      412.75      3.56 o 
  -4   1   4       51.68       61.17      0.97 o 
  -3   1   4      847.38      874.59      7.46 o 
  -2   1   4      377.62      398.26      3.62 o 
  -1   1   4      961.64     1009.47      9.77 o 
   0   1   4     2683.50     2674.54     25.57 o 
   1   1   4      612.97      662.47      6.01 o 
   2   1   4       74.80       73.77      1.43 o 
   3   1   4      343.03      326.46      4.41 o 
   4   1   4      157.10      159.84      4.33 o 
   5   1   4      310.62      282.67      4.13 o 
   6   1   4       56.21       58.29      0.91 o 
   7   1   4       12.71       11.16      0.32 o 
  -7   2   4        4.36        2.85      0.47 o 
  -6   2   4      102.04       93.49      1.07 o 
  -5   2   4      207.29      206.74      2.20 o 
  -4   2   4      123.76      118.72      1.54 o 
  -3   2   4      295.91      299.78      2.68 o 
  -2   2   4      601.80      630.28      6.42 o 
  -1   2   4     1410.56     1440.60     13.59 o 
   0   2   4      595.24      570.74      5.05 o 
   1   2   4      510.61      528.05      4.76 o 
   2   2   4      244.10      262.48      2.42 o 
   3   2   4      778.81      801.99      8.83 o 
   4   2   4       74.97       72.61      2.48 o 
   5   2   4      256.87      259.42      3.89 o 
   6   2   4      337.21      336.03      4.87 o 
   7   2   4        1.63        1.39      0.19 o 
  -7   3   4        2.97        4.36      0.27 o 
  -6   3   4       85.10       78.41      1.31 o 
  -5   3   4      148.75      134.48      1.04 o 
  -4   3   4       91.60       97.03      1.20 o 
  -3   3   4      261.92      275.75      2.66 o 
  -2   3   4      738.87      756.13      7.16 o 
  -1   3   4      580.15      581.09      7.22 o 
   0   3   4      291.91      320.55      3.65 o 
   1   3   4      965.76      958.30      9.95 o 
   2   3   4       37.17       32.80      0.61 o 
   3   3   4       28.15       27.56      0.70 o 
   4   3   4      361.81      387.19      7.32 o 
   5   3   4       33.75       26.87      0.51 o 
   6   3   4      158.70      159.49      2.28 o 
   7   3   4        0.12        0.31      0.13 o 
  -7   4   4       41.02       39.04      0.75 o 
  -6   4   4      164.60      163.26      1.64 o 
  -5   4   4      269.23      243.12      2.16 o 
  -4   4   4      316.90      298.87      3.46 o 
  -3   4   4      371.76      351.36      4.65 o 
  -2   4   4      153.70      157.54      1.63 o 
  -1   4   4      936.30      986.41     11.07 o 
   0   4   4      147.65      151.52      2.10 o 
   1   4   4       83.93       81.85      0.89 o 
   2   4   4      145.20      144.96      1.48 o 
   3   4   4      762.43      763.30      9.80 o 
   4   4   4      104.20       96.13      1.79 o 
   5   4   4      157.57      156.85      1.49 o 
   6   4   4       66.14       62.44      0.77 o 
   7   4   4       18.22       19.15      0.54 o 
  -7   5   4       28.27       31.57      0.77 o 
  -6   5   4       82.24       80.50      0.82 o 
  -5   5   4       75.85       69.07      0.83 o 
  -4   5   4       97.78      106.80      1.32 o 
  -3   5   4      165.43      154.35      2.23 o 
  -2   5   4      474.60      496.97      4.74 o 
  -1   5   4      217.02      211.01      2.08 o 
   0   5   4       89.57       83.75      1.05 o 
   1   5   4       30.83       27.55      0.43 o 
   2   5   4       90.94       89.01      1.21 o 
   3   5   4        4.23        4.94      0.38 o 
   4   5   4       28.72       22.41      0.33 o 
   5   5   4      136.70      137.20      1.00 o 
   6   5   4        6.00        6.87      0.26 o 
   7   5   4      102.43      113.31      1.62 o 
  -7   6   4       81.67       74.81      1.19 o 
  -6   6   4       16.40       14.69      0.28 o 
  -5   6   4       73.93       69.91      0.67 o 
  -4   6   4      161.29      149.45      1.05 o 
  -3   6   4       99.00       97.56      1.32 o 
  -2   6   4      135.07      139.10      1.77 o 
  -1   6   4       61.76       57.33      0.86 o 
   0   6   4       15.85       19.20      0.46 o 
   1   6   4      316.20      345.53      4.45 o 
   2   6   4      343.99      333.42      4.68 o 
   3   6   4       29.29       31.31      0.65 o 
   4   6   4      417.38      420.96      2.78 o 
   5   6   4      168.88      151.24      1.06 o 
   6   6   4       72.59       75.73      0.70 o 
   7   6   4       95.23       98.37      1.26 o 
  -6   7   4        2.09        2.49      0.20 o 
  -5   7   4      105.71      107.56      0.90 o 
  -4   7   4       61.99       62.01      0.54 o 
  -3   7   4      156.25      162.34      1.25 o 
  -2   7   4      145.74      136.53      1.90 o 
  -1   7   4       18.04       19.45      0.50 o 
   0   7   4      245.92      257.03      4.01 o 
   1   7   4      140.96      143.46      2.05 o 
   2   7   4       29.95       33.67      1.44 o 
   3   7   4      173.96      174.26      1.09 o 
   4   7   4      360.27      351.07      2.11 o 
   5   7   4       45.58       51.64      0.51 o 
   6   7   4       64.58       69.82      0.53 o 
  -6   8   4       41.45       41.98      0.57 o 
  -5   8   4       34.85       37.20      0.39 o 
  -4   8   4      677.34      675.48      4.63 o 
  -3   8   4       27.88       28.90      0.31 o 
  -2   8   4      233.98      229.01      1.58 o 
  -1   8   4      174.34      167.83      1.22 o 
   0   8   4       24.67       24.11      0.27 o 
   1   8   4      160.47      162.66      1.07 o 
   2   8   4      546.85      534.80      2.90 o 
   3   8   4      374.09      359.14      1.90 o 
   4   8   4      391.70      383.38      2.06 o 
   5   8   4      105.81      104.74      0.81 o 
   6   8   4       81.11       87.23      0.69 o 
  -5   9   4      198.30      205.55      1.50 o 
  -4   9   4       26.10       25.75      0.30 o 
  -3   9   4       22.70       21.66      0.25 o 
  -2   9   4       55.30       59.43      0.50 o 
  -1   9   4       93.75       91.54      0.69 o 
   0   9   4      510.87      507.20      2.80 o 
   1   9   4      508.71      481.63      2.75 o 
   2   9   4        9.85       11.41      0.15 o 
   3   9   4       13.76       16.43      0.21 o 
   4   9   4      141.39      128.43      0.79 o 
   5   9   4       43.01       38.58      0.37 o 
  -5  10   4        1.70        2.38      0.07 o 
  -4  10   4       38.59       39.83      0.39 o 
  -3  10   4       15.74       17.01      0.23 o 
  -2  10   4       34.41       37.40      0.35 o 
  -1  10   4      168.49      165.93      1.24 o 
   0  10   4       82.84       81.56      0.83 o 
   1  10   4       22.97       24.58      0.24 o 
   2  10   4       79.72       75.89      0.77 o 
   3  10   4       21.28       22.91      0.24 o 
   4  10   4        0.91        1.40      0.06 o 
   5  10   4        9.69       12.28      0.18 o 
  -4  11   4       51.02       49.19      0.42 o 
  -3  11   4      201.65      207.02      1.49 o 
  -2  11   4      304.23      303.30      2.13 o 
  -1  11   4       94.44       98.26      0.77 o 
   0  11   4       43.60       47.07      0.41 o 
   1  11   4       31.41       29.02      0.36 o 
   2  11   4      262.48      267.83      1.71 o 
   3  11   4       38.93       40.95      0.33 o 
   4  11   4        6.21        4.20      0.08 o 
  -3  12   4       11.38       12.32      0.15 o 
  -2  12   4       30.25       34.77      0.34 o 
  -1  12   4        7.92       10.93      0.16 o 
   0  12   4       55.89       66.26      0.75 o 
   1  12   4       86.92       83.06      0.95 o 
   2  12   4       47.05       47.67      0.48 o 
   3  12   4       27.05       27.64      0.36 o 
  -1  13   4       98.61       96.04      2.07 o 
   0  13   4        9.46       10.33      0.22 o 
   1  13   4       91.24       95.29      1.61 o 
   2 -11   5      115.99      122.89      2.57 o 
   3 -11   5        9.71        9.17      0.40 o 
  -4 -10   5       86.68       81.68      1.93 o 
   2 -10   5      212.35      208.54      4.27 o 
   3 -10   5        8.08        7.34      0.40 o 
   4 -10   5        5.98        4.21      0.28 o 
  -5  -9   5       55.39       56.59      1.44 o 
   1  -9   5      278.07      290.28      5.80 o 
   2  -9   5      129.73      128.20      2.77 o 
   3  -9   5       20.72       23.21      0.78 o 
   4  -9   5       44.53       50.22      1.26 o 
   5  -9   5        2.40        2.59      0.22 o 
  -6  -8   5       13.03       11.42      0.46 o 
  -5  -8   5       11.83        9.82      0.52 o 
  -2  -8   5      535.68      503.88     13.00 o 
   1  -8   5      110.95      111.89      2.06 o 
   3  -8   5       26.94       24.19      0.84 o 
   4  -8   5       39.84       45.42      1.23 o 
   5  -8   5       79.00       78.00      1.74 o 
  -6  -7   5       20.66       24.16      0.45 o 
  -5  -7   5        3.54        3.88      0.24 o 
  -3  -7   5      185.22      171.18      4.06 o 
  -2  -7   5      101.68      105.03      3.25 o 
  -1  -7   5      100.83       89.49      2.85 o 
   1  -7   5      367.24      360.58     10.10 o 
   2  -7   5       41.35       41.35      1.79 o 
   4  -7   5      198.67      178.35      3.70 o 
   5  -7   5       19.49       19.34      0.68 o 
   6  -7   5       15.44       16.63      0.60 o 
  -6  -6   5      122.72      116.94      1.56 o 
  -5  -6   5      194.56      184.84      4.89 o 
  -4  -6   5      195.97      176.98      3.24 o 
  -3  -6   5       27.72       29.62      0.84 o 
  -2  -6   5       38.36       36.93      1.53 o 
  -1  -6   5      163.86      169.87      4.70 o 
   1  -6   5       24.77       24.76      1.20 o 
   2  -6   5      295.45      283.59      8.21 o 
   3  -6   5       94.16       92.92      3.18 o 
   4  -6   5       62.52       60.83      1.53 o 
   5  -6   5       79.44       80.92      1.88 o 
   6  -6   5       30.21       32.45      0.73 o 
  -7  -5   5       44.26       46.50      0.68 o 
  -6  -5   5      285.56      283.05      3.74 o 
  -5  -5   5       95.97       88.93      1.35 o 
  -4  -5   5        5.21        5.26      0.34 o 
  -3  -5   5       93.11       98.97      3.03 o 
  -2  -5   5       71.74       74.06      2.42 o 
  -1  -5   5       45.77       44.14      1.55 o 
   2  -5   5       51.80       56.51      2.05 o 
   3  -5   5      316.69      297.19      8.65 o 
   4  -5   5      123.45      107.49      2.03 o 
   6  -5   5       42.25       44.91      0.95 o 
   7  -5   5       90.54       93.01      2.18 o 
  -7  -4   5      124.49      125.18      1.67 o 
  -6  -4   5       24.90       29.15      0.45 o 
  -5  -4   5      105.56       93.65      1.39 o 
  -4  -4   5       11.17       11.16      0.34 o 
  -3  -4   5      167.82      162.30      4.54 o 
  -2  -4   5     1106.77     1124.60     26.72 o 
  -1  -4   5       57.38       55.19      1.33 o 
   0  -4   5      101.79       94.82      2.59 o 
   1  -4   5       42.23       46.00      1.69 o 
   2  -4   5      158.84      177.30      4.90 o 
   3  -4   5      188.79      186.85      5.55 o 
   4  -4   5       64.50       67.58      1.66 o 
   5  -4   5       52.11       44.59      1.37 o 
   6  -4   5      103.82       98.89      1.79 o 
   7  -4   5       59.73       69.19      1.62 o 
  -7  -3   5      167.72      173.06      3.02 o 
  -6  -3   5      286.87      282.90      3.72 o 
  -5  -3   5        3.93        3.01      0.39 o 
  -4  -3   5       40.01       36.43      0.66 o 
  -3  -3   5       92.04       97.17      4.67 o 
  -2  -3   5      647.00      658.18     12.04 o 
  -1  -3   5       12.96       13.48      0.50 o 
   0  -3   5      622.59      664.05     12.03 o 
   1  -3   5      223.80      230.82      4.48 o 
   4  -3   5      138.37      128.92      3.60 o 
   5  -3   5      374.46      355.00      5.78 o 
   6  -3   5      246.99      245.73      3.17 o 
   7  -3   5       45.80       46.87      0.97 o 
  -7  -2   5       26.46       24.96      0.37 o 
  -6  -2   5       62.38       68.42      0.97 o 
  -5  -2   5       66.64       61.11      0.96 o 
  -4  -2   5        8.24       10.43      0.30 o 
  -3  -2   5      476.01      498.91      8.76 o 
  -2  -2   5      177.66      169.35      4.22 o 
  -1  -2   5      669.92      691.31     10.77 o 
   0  -2   5      233.13      228.38      3.66 o 
   1  -2   5      185.08      192.04      3.66 o 
   2  -2   5       60.31       57.99      1.15 o 
   3  -2   5      185.74      188.29      4.73 o 
   4  -2   5       91.75       88.28      1.69 o 
   5  -2   5      271.81      244.22      5.09 o 
   6  -2   5      106.07      111.11      1.57 o 
   7  -2   5       50.46       55.46      1.33 o 
  -7  -1   5       65.17       69.64      0.87 o 
  -6  -1   5        6.11        4.17      0.20 o 
  -5  -1   5      222.44      230.72      2.53 o 
  -4  -1   5      224.94      224.84      2.84 o 
  -3  -1   5      521.92      518.13      6.17 o 
  -2  -1   5      149.78      160.00      1.87 o 
  -1  -1   5      926.88      958.57     11.00 o 
   0  -1   5      480.72      527.79      8.36 o 
   1  -1   5       48.33       50.20      0.84 o 
   2  -1   5       54.75       63.30      1.20 o 
   3  -1   5      283.28      289.18      6.87 o 
   4  -1   5      291.66      280.02      4.58 o 
   5  -1   5       31.60       28.47      0.57 o 
   6  -1   5       48.53       42.28      0.58 o 
   7  -1   5       10.72       11.16      0.32 o 
  -7   0   5        2.30        1.21      0.10 o 
  -6   0   5       10.87       12.61      0.27 o 
  -5   0   5      375.36      401.98      4.75 o 
  -4   0   5      366.82      372.89      6.59 o 
  -3   0   5      113.17      114.56      1.60 o 
  -2   0   5       12.67       13.43      0.36 o 
  -1   0   5        0.87        2.55      0.12 o 
   0   0   5      218.28      231.20      2.31 o 
   1   0   5       30.42       32.35      0.48 o 
   2   0   5      348.01      368.49      4.81 o 
   3   0   5      394.68      468.59     10.94 o 
   4   0   5       75.67       80.14      1.48 o 
   5   0   5      513.15      480.90      5.24 o 
   6   0   5      110.58      114.51      1.65 o 
   7   0   5        0.22        0.78      0.22 o 
  -7   1   5       64.62       68.27      1.26 o 
  -6   1   5        6.48        4.49      0.18 o 
  -5   1   5      221.27      232.69      2.43 o 
  -4   1   5      225.23      227.30      3.33 o 
  -3   1   5      521.17      526.15      6.24 o 
  -2   1   5      149.47      162.18      2.21 o 
  -1   1   5      922.50      959.07     11.23 o 
   0   1   5      483.30      535.69      5.13 o 
   1   1   5       48.90       51.46      0.62 o 
   2   1   5       53.94       61.34      0.91 o 
   3   1   5      281.99      284.24      4.31 o 
   4   1   5      289.28      272.69      4.86 o 
   5   1   5       30.87       28.11      0.56 o 
   6   1   5       48.75       43.30      0.83 o 
   7   1   5       10.85       11.38      0.38 o 
  -7   2   5       26.25       24.27      0.68 o 
  -6   2   5       62.99       68.46      1.05 o 
  -5   2   5       67.68       61.86      0.70 o 
  -4   2   5        8.30       10.57      0.28 o 
  -3   2   5      475.86      492.25      6.09 o 
  -2   2   5      178.46      171.84      2.23 o 
  -1   2   5      667.53      694.63      6.49 o 
   0   2   5      233.08      224.91      2.25 o 
   1   2   5      186.13      192.07      2.15 o 
   2   2   5       59.91       58.67      0.76 o 
   3   2   5      185.65      186.21      5.50 o 
   4   2   5       92.16       91.04      3.02 o 
   5   2   5      269.11      245.83      2.57 o 
   6   2   5      105.74      111.47      1.51 o 
   7   2   5       50.33       56.66      1.08 o 
  -7   3   5      166.75      173.93      2.15 o 
  -6   3   5      286.46      278.60      3.70 o 
  -5   3   5        3.56        2.58      0.18 o 
  -4   3   5       41.36       37.05      0.52 o 
  -3   3   5       91.84       93.56      1.33 o 
  -2   3   5      647.90      649.50      7.08 o 
  -1   3   5       13.40       14.08      0.30 o 
   0   3   5      625.22      661.28      6.37 o 
   1   3   5      220.42      219.46      3.14 o 
   2   3   5       63.68       61.76      0.87 o 
   3   3   5        3.81        3.47      0.31 o 
   4   3   5      138.14      138.47      4.16 o 
   5   3   5      375.44      357.91      3.60 o 
   6   3   5      245.44      245.20      2.84 o 
   7   3   5       47.22       47.67      1.12 o 
  -7   4   5      122.83      125.81      1.60 o 
  -6   4   5       24.35       28.76      0.45 o 
  -5   4   5      104.84       92.35      1.19 o 
  -4   4   5       11.78       12.35      0.24 o 
  -3   4   5      168.86      162.80      2.14 o 
  -2   4   5     1105.59     1102.33     12.24 o 
  -1   4   5       56.67       53.92      0.84 o 
   0   4   5      101.73       96.32      1.21 o 
   1   4   5       40.76       44.71      0.62 o 
   2   4   5      155.52      162.83      2.06 o 
   3   4   5      187.87      187.64      3.14 o 
   4   4   5       64.15       68.91      0.75 o 
   5   4   5       51.72       45.51      0.71 o 
   6   4   5      102.87       97.71      2.13 o 
   7   4   5       59.02       65.40      0.95 o 
  -7   5   5       43.61       47.53      1.13 o 
  -6   5   5      283.51      276.65      3.40 o 
  -5   5   5       96.17       90.75      1.14 o 
  -4   5   5        4.96        5.34      0.16 o 
  -3   5   5       91.62       95.51      1.33 o 
  -2   5   5       72.40       76.15      1.02 o 
  -1   5   5       45.34       43.24      0.72 o 
   0   5   5       94.10       97.09      1.32 o 
   1   5   5      230.60      235.06      2.83 o 
   2   5   5       51.61       55.95      0.87 o 
   3   5   5      314.71      304.81      3.49 o 
   4   5   5      124.96      109.61      0.94 o 
   5   5   5        9.81        5.88      0.17 o 
   6   5   5       42.66       45.62      0.68 o 
   7   5   5       90.95       91.50      1.04 o 
  -6   6   5      122.49      119.00      1.86 o 
  -5   6   5      193.80      181.85      1.73 o 
  -4   6   5      196.49      180.16      1.19 o 
  -3   6   5       28.61       30.39      0.29 o 
  -2   6   5       37.90       39.78      0.67 o 
  -1   6   5      164.68      172.03      2.15 o 
   0   6   5      797.65      776.46      9.57 o 
   1   6   5       24.43       24.07      0.57 o 
   2   6   5      293.87      286.35      3.23 o 
   3   6   5       94.80       93.06      0.75 o 
   4   6   5       62.25       59.90      0.53 o 
   5   6   5       81.13       80.13      0.70 o 
   6   6   5       29.44       31.79      0.46 o 
  -6   7   5       21.00       25.06      0.55 o 
  -5   7   5        3.50        3.84      0.15 o 
  -4   7   5      164.19      178.79      1.29 o 
  -3   7   5      185.87      173.76      1.05 o 
  -2   7   5      100.56      105.72      0.76 o 
  -1   7   5       99.25       93.75      0.88 o 
   0   7   5       15.33       16.54      0.37 o 
   1   7   5      363.29      352.52      2.29 o 
   2   7   5       41.43       42.99      0.34 o 
   3   7   5       50.01       49.69      0.35 o 
   4   7   5      200.80      177.07      1.14 o 
   5   7   5       19.46       19.73      0.37 o 
   6   7   5       15.98       16.94      0.23 o 
  -6   8   5       13.25       12.37      0.43 o 
  -5   8   5       12.03       10.28      0.19 o 
  -4   8   5      164.22      151.09      1.18 o 
  -3   8   5      154.20      147.72      1.00 o 
  -2   8   5      534.32      517.29      2.97 o 
  -1   8   5      276.47      261.24      1.56 o 
   0   8   5      174.16      165.38      0.99 o 
   1   8   5      112.01      111.85      0.71 o 
   2   8   5       19.70       19.61      0.21 o 
   3   8   5       27.65       25.27      0.35 o 
   4   8   5       39.81       44.67      0.38 o 
   5   8   5       78.49       75.48      0.61 o 
  -5   9   5       56.11       55.44      0.53 o 
  -4   9   5       74.18       70.34      0.61 o 
  -3   9   5      247.38      235.63      1.59 o 
  -2   9   5      127.10      126.10      0.86 o 
  -1   9   5      391.02      395.84      2.39 o 
   0   9   5       68.71       72.91      0.51 o 
   1   9   5      279.06      295.60      1.73 o 
   2   9   5      129.82      126.41      0.81 o 
   3   9   5       20.51       22.35      0.22 o 
   4   9   5       43.18       47.50      0.37 o 
   5   9   5        2.41        2.47      0.07 o 
  -4  10   5       85.85       77.43      0.64 o 
  -3  10   5       81.25       87.30      0.72 o 
  -2  10   5       25.17       22.95      0.25 o 
  -1  10   5      128.26      130.24      0.97 o 
   0  10   5      156.62      164.34      1.12 o 
   1  10   5      136.38      133.48      0.89 o 
   2  10   5      213.52      211.20      1.33 o 
   3  10   5        8.19        7.80      0.12 o 
   4  10   5        6.37        4.27      0.08 o 
  -3  11   5        2.56        1.72      0.07 o 
  -2  11   5       15.65       15.04      0.22 o 
  -1  11   5       24.35       24.56      0.35 o 
   0  11   5        9.59        9.79      0.36 o 
   1  11   5       22.60       22.82      0.22 o 
   2  11   5      114.18      122.45      0.80 o 
   3  11   5       10.16        9.37      0.12 o 
  -2  12   5        1.70        1.63      0.08 o 
  -1  12   5       38.35       46.45      0.43 o 
   0  12   5       30.84       29.51      0.30 o 
   1  12   5       34.94       33.32      0.64 o 
   2  12   5       13.38       11.79      0.34 o 
   2 -11   6       90.80       89.25      1.99 o 
  -4 -10   6        3.16        4.70      0.30 o 
   2 -10   6       32.42       28.07      0.86 o 
   3 -10   6        9.67        9.16      0.43 o 
   4 -10   6       89.06       91.72      1.95 o 
  -4  -9   6      112.56      114.01      2.60 o 
  -2  -9   6       21.15       17.98      0.76 o 
   1  -9   6      187.19      182.80      3.87 o 
   2  -9   6       27.22       28.65      0.91 o 
   3  -9   6       91.70       92.53      2.08 o 
   4  -9   6       62.31       59.47      1.43 o 
  -5  -8   6      146.82      152.77      3.26 o 
  -3  -8   6       10.03        9.68      0.55 o 
   1  -8   6      117.14      116.41      2.62 o 
   2  -8   6       57.27       54.01      1.43 o 
   3  -8   6       22.89       22.19      0.79 o 
   4  -8   6       44.12       44.24      1.17 o 
   5  -8   6       62.47       65.64      1.50 o 
  -6  -7   6       18.92       18.55      0.59 o 
  -5  -7   6      136.70      138.13      2.26 o 
  -4  -7   6       27.61       22.78      0.90 o 
  -3  -7   6      119.04      123.85      3.07 o 
  -2  -7   6        5.54        3.60      0.45 o 
   1  -7   6      701.05      676.96     10.42 o 
   2  -7   6        0.35        0.33      0.15 o 
   3  -7   6       19.81       17.38      0.70 o 
   4  -7   6       13.12       15.10      0.62 o 
   5  -7   6       19.34       18.63      0.65 o 
  -6  -6   6       26.50       25.41      0.45 o 
  -5  -6   6       16.61       15.43      0.38 o 
  -4  -6   6       95.31       96.17      1.78 o 
  -3  -6   6      125.71      125.50      2.39 o 
  -2  -6   6      164.50      143.40      4.31 o 
  -1  -6   6        4.16        5.03      0.47 o 
   1  -6   6      115.55      110.08      2.04 o 
   2  -6   6      218.68      215.73      3.57 o 
   3  -6   6       39.37       37.24      1.10 o 
   4  -6   6      112.48      114.67      2.60 o 
   5  -6   6       68.50       75.00      1.31 o 
   6  -6   6        9.31        9.34      0.25 o 
  -6  -5   6       12.97       11.65      0.31 o 
  -5  -5   6       85.11       84.60      1.28 o 
  -4  -5   6      172.78      167.49      2.85 o 
  -3  -5   6      100.34       92.21      2.41 o 
  -2  -5   6       61.04       63.27      2.07 o 
  -1  -5   6       56.16       55.69      1.86 o 
   1  -5   6        6.45        7.11      0.57 o 
   2  -5   6       65.60       62.72      1.53 o 
   3  -5   6       10.85       12.85      0.57 o 
   4  -5   6       78.62       67.15      1.69 o 
   5  -5   6       86.25       87.69      1.75 o 
   6  -5   6       61.89       66.25      1.06 o 
  -6  -4   6        4.98        4.90      0.31 o 
  -5  -4   6       16.97       14.49      0.48 o 
  -4  -4   6      451.26      445.68      5.83 o 
  -3  -4   6       15.46       18.55      1.15 o 
  -2  -4   6       58.47       59.98      2.06 o 
   3  -4   6       61.85       51.72      1.39 o 
   4  -4   6      144.00      146.27      3.18 o 
   5  -4   6       25.32       25.30      0.85 o 
   6  -4   6        5.58        4.84      0.27 o 
  -7  -3   6       14.88       14.49      0.36 o 
  -6  -3   6       37.75       42.86      0.81 o 
  -5  -3   6       43.81       41.89      1.23 o 
  -4  -3   6      218.16      207.96      2.60 o 
  -3  -3   6       71.45       65.53      2.63 o 
  -2  -3   6       66.79       64.12      2.08 o 
  -1  -3   6       50.81       51.41      1.66 o 
   0  -3   6      198.32      193.95      5.09 o 
   3  -3   6      224.98      209.84      5.44 o 
   4  -3   6        8.17        6.39      0.37 o 
   5  -3   6      112.44      109.51      1.62 o 
   6  -3   6      111.05      116.88      1.63 o 
  -7  -2   6        3.65        5.09      0.16 o 
  -6  -2   6      249.74      251.47      3.42 o 
  -5  -2   6       44.71       41.70      0.77 o 
  -4  -2   6       20.68       22.48      0.43 o 
  -3  -2   6      129.51      121.44      2.55 o 
  -2  -2   6      716.16      711.50     17.50 o 
  -1  -2   6     1137.11     1108.60     26.64 o 
   0  -2   6       52.34       52.64      1.76 o 
   1  -2   6      405.38      418.04      9.65 o 
   2  -2   6       32.80       31.89      1.14 o 
   3  -2   6       18.03       21.53      0.93 o 
   4  -2   6      461.91      472.00      7.34 o 
   5  -2   6       43.89       44.35      0.79 o 
   6  -2   6       61.87       77.07      1.16 o 
   7  -2   6       64.91       61.81      1.65 o 
  -7  -1   6       23.47       23.54      0.36 o 
  -6  -1   6        3.55        4.18      0.36 o 
  -5  -1   6       16.73       15.64      0.52 o 
  -4  -1   6      167.23      156.41      1.64 o 
  -3  -1   6      219.35      220.27      3.33 o 
  -2  -1   6      501.12      502.24      6.49 o 
  -1  -1   6      283.33      282.39      3.84 o 
   0  -1   6      895.08      873.03     11.29 o 
   1  -1   6      447.83      429.00      6.75 o 
   2  -1   6       31.17       34.42      1.16 o 
   3  -1   6      147.10      130.99      3.53 o 
   4  -1   6      212.70      207.56      3.43 o 
   5  -1   6       36.61       43.74      0.82 o 
   6  -1   6       54.49       49.46      1.05 o 
   7  -1   6       41.92       51.96      0.96 o 
  -7   0   6      104.87      105.82      1.32 o 
  -6   0   6        6.57        8.48      0.21 o 
  -5   0   6       81.86       77.48      1.07 o 
  -4   0   6       77.99       72.04      1.09 o 
  -3   0   6        0.13        0.23      0.09 o 
  -2   0   6        1.41        2.38      0.21 o 
  -1   0   6      211.14      203.36      3.18 o 
   0   0   6       45.08       50.61      0.98 o 
   1   0   6      384.99      412.04      4.74 o 
   2   0   6      508.18      523.32     12.18 o 
   3   0   6      208.38      195.20      4.79 o 
   4   0   6       10.04       10.38      0.46 o 
   5   0   6        7.47        6.98      0.20 o 
   6   0   6      155.74      176.82      2.42 o 
   7   0   6       10.02       11.98      0.28 o 
  -7   1   6       22.99       23.09      0.55 o 
  -6   1   6        3.58        4.13      0.19 o 
  -5   1   6       16.18       15.45      0.34 o 
  -4   1   6      168.49      153.81      1.56 o 
  -3   1   6      218.04      219.19      3.80 o 
  -2   1   6      500.81      509.71      7.13 o 
  -1   1   6      281.62      287.24      2.85 o 
   0   1   6      888.01      874.52      8.33 o 
   1   1   6      442.94      434.48      4.83 o 
   2   1   6       30.10       32.40      1.27 o 
   3   1   6      148.73      139.20      2.61 o 
   4   1   6      211.12      203.65      3.01 o 
   5   1   6       37.82       44.74      0.67 o 
   6   1   6       54.06       50.11      0.85 o 
   7   1   6       41.07       50.38      0.95 o 
  -7   2   6        3.69        5.44      0.39 o 
  -6   2   6      250.96      250.63      5.37 o 
  -5   2   6       43.71       40.85      0.70 o 
  -4   2   6       19.71       21.68      0.36 o 
  -3   2   6      129.73      123.12      2.00 o 
  -2   2   6      717.54      722.10      7.84 o 
  -1   2   6     1141.30     1111.04     10.65 o 
   0   2   6       52.21       52.53      0.62 o 
   1   2   6      405.29      403.42      4.89 o 
   2   2   6       32.24       28.58      1.29 o 
   3   2   6       18.39       21.79      1.12 o 
   4   2   6      458.82      452.49      6.20 o 
   5   2   6       44.33       43.36      0.65 o 
   6   2   6       62.67       77.92      1.01 o 
   7   2   6       65.12       61.33      1.09 o 
  -7   3   6       14.54       14.13      0.42 o 
  -6   3   6       37.62       42.93      0.97 o 
  -5   3   6       44.47       41.93      0.71 o 
  -4   3   6      214.69      203.43      1.81 o 
  -3   3   6       71.52       64.34      1.01 o 
  -2   3   6       67.24       65.63      1.22 o 
  -1   3   6       50.00       50.04      0.95 o 
   0   3   6      195.50      197.67      2.80 o 
   1   3   6       45.51       39.38      0.79 o 
   2   3   6       91.64       86.10      1.62 o 
   3   3   6      223.62      218.00      6.23 o 
   4   3   6        8.10        6.84      0.53 o 
   5   3   6      112.62      108.09      1.26 o 
   6   3   6      109.27      110.82      1.59 o 
   7   3   6       26.31       22.29      0.53 o 
  -6   4   6        5.12        4.95      0.30 o 
  -5   4   6       16.98       14.02      0.40 o 
  -4   4   6      452.69      437.28      3.76 o 
  -3   4   6       16.58       18.84      0.32 o 
  -2   4   6       60.09       63.72      1.00 o 
   0   4   6       93.36       99.68      1.60 o 
   1   4   6      141.79      142.77      2.15 o 
   3   4   6       61.86       53.22      0.64 o 
   4   4   6      145.05      149.91      1.74 o 
   5   4   6       26.16       26.01      0.48 o 
   6   4   6        5.91        5.46      0.16 o 
  -6   5   6       12.86       12.12      0.40 o 
  -5   5   6       85.52       86.53      1.08 o 
  -4   5   6      172.97      168.13      1.44 o 
  -3   5   6       98.43       90.68      1.00 o 
  -2   5   6       60.57       59.60      0.67 o 
  -1   5   6       56.78       55.11      0.90 o 
   0   5   6       11.00       13.59      0.36 o 
   1   5   6        6.42        6.32      0.30 o 
   2   5   6       63.58       59.76      0.64 o 
   3   5   6       10.79       12.16      0.19 o 
   4   5   6       78.78       67.75      0.56 o 
   5   5   6       85.96       87.69      1.07 o 
   6   5   6       62.97       66.29      0.86 o 
  -6   6   6       26.96       26.36      0.65 o 
  -5   6   6       16.02       14.30      0.38 o 
  -4   6   6       95.55       95.88      0.89 o 
  -3   6   6      126.47      124.59      0.80 o 
  -2   6   6      165.05      152.80      1.01 o 
  -1   6   6        3.77        4.45      0.12 o 
   0   6   6       75.33       81.39      0.84 o 
   1   6   6      115.82      112.48      0.82 o 
   2   6   6      216.59      210.44      1.62 o 
   3   6   6       39.61       36.93      0.36 o 
   4   6   6      113.64      117.13      0.95 o 
   5   6   6       68.65       73.39      0.92 o 
   6   6   6        9.59        9.41      0.26 o 
  -5   7   6      136.87      137.68      1.87 o 
  -4   7   6       26.94       22.83      0.28 o 
  -3   7   6      119.11      123.03      0.79 o 
  -2   7   6        5.62        4.30      0.10 o 
  -1   7   6        7.84        7.40      0.21 o 
   0   7   6      260.32      260.33      1.53 o 
   1   7   6      698.64      671.43      3.81 o 
   2   7   6        0.42        0.52      0.08 o 
   3   7   6       19.37       18.13      0.22 o 
   4   7   6       13.58       14.91      0.20 o 
   5   7   6       19.03       18.98      0.23 o 
  -5   8   6      145.62      147.57      1.65 o 
  -4   8   6        6.19        6.41      0.14 o 
  -3   8   6        9.77       10.68      0.18 o 
  -2   8   6       11.19       12.64      0.17 o 
  -1   8   6      236.52      225.71      1.95 o 
   0   8   6      359.77      352.18      2.10 o 
   1   8   6      117.48      119.23      0.78 o 
   2   8   6       57.47       54.43      0.42 o 
   3   8   6       23.03       22.65      0.24 o 
   4   8   6       42.93       41.49      0.40 o 
   5   8   6       62.65       65.32      0.55 o 
  -4   9   6      111.72      111.25      0.87 o 
  -3   9   6       61.17       62.85      0.52 o 
  -2   9   6       20.84       18.07      0.20 o 
  -1   9   6        7.64        7.06      0.12 o 
   0   9   6       77.38       78.15      0.57 o 
   1   9   6      189.30      189.07      1.15 o 
   2   9   6       27.36       28.31      0.26 o 
   3   9   6       91.06       90.00      0.64 o 
   4   9   6       62.82       59.42      0.46 o 
  -4  10   6        3.06        4.41      0.10 o 
  -3  10   6       18.98       20.98      0.25 o 
  -2  10   6      188.67      187.31      1.27 o 
  -1  10   6        0.91        2.21      0.08 o 
   0  10   6       19.78       19.67      0.22 o 
   1  10   6       49.23       50.01      0.42 o 
   2  10   6       32.41       28.50      0.26 o 
   3  10   6        9.46        9.08      0.16 o 
   4  10   6       88.44       91.30      0.82 o 
  -3  11   6       88.83       91.01      0.82 o 
  -2  11   6        4.46        5.36      0.11 o 
  -1  11   6       44.37       43.15      0.39 o 
   0  11   6        3.01        3.87      0.08 o 
   1  11   6        5.03        5.83      0.10 o 
   2  11   6       92.71       94.35      0.69 o 
   3  11   6      139.89      128.84      2.15 o 
  -1  12   6       14.58       16.44      0.52 o 
   0  12   6       28.71       30.01      0.38 o 
  -2 -10   7        8.37        8.36      0.42 o 
  -1 -10   7       43.65       46.40      1.32 o 
   2 -10   7       36.15       37.12      0.99 o 
   3 -10   7       35.05       30.91      0.85 o 
  -4  -9   7        6.74        7.74      0.39 o 
  -3  -9   7       38.92       40.75      1.21 o 
  -2  -9   7       39.18       40.04      1.24 o 
   2  -9   7       32.05       36.91      1.04 o 
   3  -9   7       29.40       28.52      0.86 o 
   4  -9   7      137.60      131.38      2.79 o 
  -4  -8   7       67.41       69.56      1.22 o 
  -3  -8   7       63.92       64.96      1.77 o 
  -2  -8   7       10.46        9.91      0.57 o 
   1  -8   7       19.17       17.71      0.70 o 
   2  -8   7      320.29      314.57      6.18 o 
   3  -8   7      196.37      198.03      4.05 o 
   4  -8   7       20.55       23.93      0.56 o 
  -5  -7   7       29.38       29.08      0.83 o 
  -4  -7   7       29.73       29.28      0.71 o 
  -3  -7   7       76.94       76.37      1.48 o 
  -2  -7   7      113.00      113.14      2.85 o 
   1  -7   7      313.99      308.34      6.04 o 
   2  -7   7      107.70      107.63      2.43 o 
   3  -7   7       63.18       61.63      1.19 o 
   4  -7   7       84.18       90.45      1.52 o 
   5  -7   7       30.47       31.56      0.47 o 
  -5  -6   7       50.92       50.38      0.98 o 
  -4  -6   7       62.05       64.67      1.31 o 
  -3  -6   7       55.84       56.57      1.20 o 
  -2  -6   7       91.23       81.80      2.32 o 
   1  -6   7      261.53      260.34      5.26 o 
   2  -6   7      222.78      208.64      4.31 o 
   3  -6   7       66.04       68.22      1.30 o 
   4  -6   7        6.36        5.89      0.31 o 
   5  -6   7       46.81       49.01      0.68 o 
  -6  -5   7        3.23        3.69      0.17 o 
  -5  -5   7       11.10       13.47      0.42 o 
  -4  -5   7       26.66       29.09      0.73 o 
  -3  -5   7       11.95       11.76      0.72 o 
  -2  -5   7      150.02      129.59      1.96 o 
  -1  -5   7      133.49      130.72      3.74 o 
   0  -5   7      114.86      114.12      2.62 o 
   1  -5   7      554.21      534.04     10.30 o 
   2  -5   7      721.80      678.99     13.21 o 
   3  -5   7       45.64       49.48      1.03 o 
   4  -5   7       94.89       90.06      1.50 o 
   5  -5   7       70.69       68.61      1.08 o 
   6  -5   7       15.16       14.06      0.41 o 
  -6  -4   7       13.20       14.43      0.37 o 
  -5  -4   7       59.89       55.73      1.09 o 
  -4  -4   7      244.27      244.92      4.31 o 
  -3  -4   7      146.57      135.26      2.02 o 
  -2  -4   7     1098.05     1092.38     13.88 o 
  -1  -4   7      113.98      108.65      2.08 o 
   1  -4   7      378.65      370.00      7.40 o 
   2  -4   7      192.41      191.10      3.92 o 
   3  -4   7      319.65      318.41      4.82 o 
   4  -4   7      268.27      268.39      2.99 o 
   5  -4   7        1.53        1.25      0.13 o 
   6  -4   7      102.04      107.43      2.59 o 
  -6  -3   7       97.83      103.38      1.52 o 
  -5  -3   7      217.91      213.13      2.86 o 
  -4  -3   7      122.81      122.25      2.14 o 
  -3  -3   7      903.83      879.22     11.23 o 
  -2  -3   7       75.77       77.73      1.08 o 
  -1  -3   7       27.81       26.37      0.71 o 
   2  -3   7      964.52      936.53     13.71 o 
   3  -3   7      674.00      654.82      9.23 o 
   4  -3   7        5.70        5.24      0.20 o 
   5  -3   7       17.53       15.95      0.40 o 
   6  -3   7       12.57       14.11      0.31 o 
  -6  -2   7      275.09      284.90      3.24 o 
  -5  -2   7       31.13       31.51      0.68 o 
  -4  -2   7      507.64      486.27      5.54 o 
  -3  -2   7      732.36      714.05      9.09 o 
  -2  -2   7      780.12      754.48      9.57 o 
  -1  -2   7      179.27      181.00      4.81 o 
   0  -2   7        8.92        9.22      0.41 o 
   1  -2   7      243.46      234.88      5.87 o 
   2  -2   7     1117.47     1095.05     17.22 o 
   3  -2   7      403.07      357.08      8.35 o 
   4  -2   7       27.66       28.97      0.81 o 
   5  -2   7      172.06      163.43      2.22 o 
   6  -2   7       70.59       72.12      1.37 o 
  -6  -1   7       60.72       63.25      0.73 o 
  -5  -1   7       38.39       36.68      0.74 o 
  -4  -1   7       21.02       24.49      0.56 o 
  -3  -1   7     1642.84     1547.30     14.15 o 
  -2  -1   7      191.12      184.45      3.46 o 
  -1  -1   7       84.49       83.50      1.77 o 
   0  -1   7      352.22      344.75      8.39 o 
   1  -1   7      230.23      237.13      5.72 o 
   2  -1   7      394.33      374.78      6.13 o 
   3  -1   7      678.79      633.71      7.43 o 
   4  -1   7      389.63      378.72      5.43 o 
   5  -1   7      198.82      193.49      2.29 o 
   6  -1   7       39.22       31.57      1.06 o 
  -6   0   7        2.23        1.34      0.13 o 
  -5   0   7        8.13        8.89      0.26 o 
  -4   0   7     1654.71     1572.56     17.86 o 
  -3   0   7      595.32      553.74      5.81 o 
  -2   0   7       34.29       34.64      0.85 o 
  -1   0   7        6.04        7.31      0.59 o 
   0   0   7       74.74       68.00      1.18 o 
   1   0   7      217.68      196.66      3.47 o 
   2   0   7      201.08      184.95      3.32 o 
   3   0   7      373.17      370.89      7.36 o 
   4   0   7      170.44      166.77      1.80 o 
   5   0   7      284.52      267.11      4.41 o 
   6   0   7        3.35        3.63      0.30 o 
  -6   1   7       60.61       64.14      1.13 o 
  -5   1   7       37.81       35.57      0.55 o 
  -4   1   7       20.78       24.42      0.44 o 
  -3   1   7     1644.79     1525.75     13.30 o 
  -2   1   7      190.86      187.77      2.14 o 
  -1   1   7       82.24       81.27      1.21 o 
   0   1   7      356.93      348.94      4.88 o 
   1   1   7      231.50      228.23      3.34 o 
   2   1   7      396.40      382.18     12.99 o 
   3   1   7      677.75      632.41      8.71 o 
   4   1   7      388.75      376.57      4.88 o 
   5   1   7      200.82      196.64      2.88 o 
   6   1   7       38.37       31.77      0.57 o 
  -6   2   7      274.19      285.97      6.36 o 
  -5   2   7       31.42       31.91      0.72 o 
  -4   2   7      505.80      483.44      4.56 o 
  -3   2   7      730.84      701.70      5.46 o 
  -2   2   7      783.99      756.18      8.05 o 
  -1   2   7      178.56      175.79      2.47 o 
   0   2   7        8.51        9.13      0.35 o 
   1   2   7      243.57      235.79      6.01 o 
   2   2   7     1116.00     1092.85     21.76 o 
   3   2   7      405.16      363.62     11.86 o 
   4   2   7       28.47       29.87      1.20 o 
   5   2   7      171.22      159.56      1.75 o 
   6   2   7       69.44       71.09      1.06 o 
  -6   3   7       98.24      101.57      1.76 o 
  -5   3   7      218.26      210.48      2.22 o 
  -4   3   7      123.12      120.73      1.45 o 
  -3   3   7      909.85      876.74      7.50 o 
  -2   3   7       78.58       80.01      0.91 o 
  -1   3   7       27.76       28.38      0.58 o 
   0   3   7      317.03      320.70      4.43 o 
   1   3   7       71.03       68.44      1.12 o 
   2   3   7      970.66      945.40     11.29 o 
   3   3   7      667.18      652.82      9.25 o 
   4   3   7        5.59        5.05      0.30 o 
   5   3   7       17.29       15.30      0.38 o 
   6   3   7       12.32       13.75      0.28 o 
  -6   4   7       12.85       14.32      0.43 o 
  -5   4   7       59.57       54.29      1.30 o 
  -4   4   7      240.32      239.27      2.27 o 
  -3   4   7      145.06      135.03      1.29 o 
  -2   4   7     1102.54     1089.82      9.23 o 
  -1   4   7      114.46      110.05      1.21 o 
   0   4   7      278.17      275.89      2.51 o 
   1   4   7      381.62      383.15      3.71 o 
   2   4   7      188.94      186.54      1.57 o 
   3   4   7      321.72      326.69      3.21 o 
   4   4   7      267.77      267.76      2.64 o 
   5   4   7        1.44        1.44      0.12 o 
   6   4   7      101.02      105.77      1.81 o 
  -6   5   7        3.19        4.17      0.27 o 
  -5   5   7       10.76       13.16      0.82 o 
  -4   5   7       26.43       27.57      0.45 o 
  -3   5   7       11.82       11.27      0.26 o 
  -2   5   7      149.50      131.83      1.13 o 
  -1   5   7      134.30      131.72      1.00 o 
   0   5   7      117.91      119.86      0.96 o 
   1   5   7      557.29      540.60      3.72 o 
   2   5   7      721.02      682.67      4.06 o 
   3   5   7       46.84       48.91      0.42 o 
   4   5   7       94.21       89.37      0.93 o 
   5   5   7       70.17       68.44      0.91 o 
   6   5   7       15.10       14.51      0.44 o 
  -5   6   7       49.79       49.11      1.01 o 
  -4   6   7       64.25       67.78      0.66 o 
  -3   6   7       55.89       57.93      0.61 o 
  -2   6   7       90.21       82.09      0.71 o 
  -1   6   7      303.60      287.05      2.19 o 
   0   6   7       34.29       34.81      0.38 o 
   1   6   7      261.48      261.81      1.69 o 
   2   6   7      223.32      207.60      1.45 o 
   3   6   7       65.38       68.86      0.59 o 
   4   6   7        6.98        6.45      0.17 o 
   5   6   7       46.93       49.27      0.68 o 
  -5   7   7       29.04       28.22      0.64 o 
  -4   7   7       29.76       30.29      0.54 o 
  -3   7   7       77.24       76.81      0.71 o 
  -2   7   7      113.15      112.20      0.77 o 
  -1   7   7      102.62       92.44      0.62 o 
   0   7   7      516.03      522.01      2.95 o 
   1   7   7      311.95      303.86      2.05 o 
   2   7   7      107.64      105.24      0.80 o 
   3   7   7       63.40       62.73      0.51 o 
   4   7   7       84.37       85.74      0.71 o 
   5   7   7       31.49       31.84      0.31 o 
  -4   8   7       67.57       72.06      1.10 o 
  -3   8   7       64.70       63.78      0.48 o 
  -2   8   7       10.47       10.52      0.17 o 
  -1   8   7      238.81      243.57      1.49 o 
   0   8   7      244.59      245.11      1.49 o 
   1   8   7       18.82       18.13      0.21 o 
   2   8   7      319.45      312.78      2.26 o 
   3   8   7      197.26      197.87      1.48 o 
   4   8   7       20.74       23.60      0.25 o 
  -4   9   7        6.78        7.86      0.18 o 
  -3   9   7       39.54       42.07      0.35 o 
  -2   9   7       38.79       40.08      0.33 o 
  -1   9   7      500.62      496.68      3.11 o 
   0   9   7       27.85       33.96      0.31 o 
   1   9   7      376.90      363.88      2.20 o 
   2   9   7       31.88       35.37      0.31 o 
   3   9   7       29.96       28.80      0.30 o 
   4   9   7      138.29      130.11      1.19 o 
  -3  10   7       93.99       94.94      0.87 o 
  -2  10   7        8.16        8.30      0.17 o 
  -1  10   7       42.91       46.79      0.39 o 
   0  10   7       64.24       61.98      0.48 o 
   1  10   7       83.16       82.07      0.60 o 
   2  10   7       35.63       37.71      0.32 o 
   3  10   7       35.89       32.33      0.45 o 
  -1  11   7       30.48       29.06      0.27 o 
   0  11   7       23.65       24.02      0.24 o 
   1  11   7       53.69       61.29      0.55 o 
  -1 -10   8       52.62       51.90      1.38 o 
  -2  -9   8       71.10       76.12      1.36 o 
  -1  -9   8       91.97      100.31      2.72 o 
   0  -9   8      121.50      124.28      3.00 o 
   2  -9   8       36.75       36.73      0.96 o 
   3  -9   8       59.81       62.57      1.43 o 
  -3  -8   8       86.64       89.32      1.88 o 
  -2  -8   8       25.70       26.77      0.66 o 
  -1  -8   8       37.88       37.15      1.18 o 
   0  -8   8       48.14       49.55      1.44 o 
   1  -8   8       32.64       35.61      1.04 o 
   2  -8   8       99.18      101.96      2.25 o 
   3  -8   8       47.46       45.81      1.17 o 
   4  -8   8       31.76       37.16      1.02 o 
  -4  -7   8       38.79       35.95      1.08 o 
  -3  -7   8       15.37       13.85      0.44 o 
  -2  -7   8        8.89       11.17      0.92 o 
  -1  -7   8       90.35       82.34      2.22 o 
   1  -7   8       67.55       67.62      1.68 o 
   2  -7   8        7.52        8.16      0.46 o 
   3  -7   8       19.86       19.65      0.52 o 
   4  -7   8        0.86        1.28      0.11 o 
  -5  -6   8       58.34       63.66      1.65 o 
  -4  -6   8        0.46        1.16      0.15 o 
  -3  -6   8       39.12       38.91      0.88 o 
  -2  -6   8      132.70      131.75      2.30 o 
  -1  -6   8       46.12       47.05      1.43 o 
   1  -6   8        8.37        8.47      0.49 o 
   2  -6   8       55.71       54.15      1.45 o 
   3  -6   8        4.63        4.11      0.26 o 
   4  -6   8      120.37      109.79      1.34 o 
   5  -6   8       12.38       11.70      0.34 o 
  -5  -5   8       34.68       32.11      0.77 o 
  -4  -5   8        0.17        0.86      0.22 o 
  -3  -5   8      117.61      121.29      2.45 o 
  -2  -5   8      159.63      153.90      2.21 o 
  -1  -5   8      186.97      175.49      4.25 o 
   0  -5   8       31.82       35.71      0.80 o 
   1  -5   8       46.99       45.12      1.30 o 
   2  -5   8       24.28       24.25      0.87 o 
   3  -5   8       82.18       74.69      1.26 o 
   4  -5   8        5.39        4.08      0.17 o 
   5  -5   8        5.03        5.95      0.20 o 
  -5  -4   8       32.95       33.44      0.66 o 
  -4  -4   8       66.28       67.42      1.41 o 
  -3  -4   8      167.54      171.25      2.84 o 
  -2  -4   8       45.08       44.76      0.72 o 
  -1  -4   8       74.27       78.49      1.57 o 
   0  -4   8        4.11        5.08      0.27 o 
   1  -4   8       65.93       71.04      1.37 o 
   2  -4   8      204.32      199.76      4.57 o 
   3  -4   8      165.83      157.03      1.87 o 
   4  -4   8       65.27       67.23      0.90 o 
   5  -4   8       59.82       60.05      0.93 o 
  -6  -3   8        5.07        5.62      0.18 o 
  -5  -3   8        1.93        2.10      0.17 o 
  -4  -3   8       20.90       19.69      0.46 o 
  -3  -3   8      172.32      170.22      2.79 o 
  -2  -3   8       21.02       21.39      0.45 o 
  -1  -3   8      216.03      219.75      3.91 o 
   0  -3   8       39.46       41.56      1.24 o 
   1  -3   8       78.40       80.12      1.18 o 
   2  -3   8       11.17       12.53      0.33 o 
   3  -3   8      103.60       98.24      1.26 o 
   4  -3   8      203.30      202.90      2.30 o 
   5  -3   8       81.46       83.30      1.19 o 
  -6  -2   8       32.34       33.26      0.55 o 
  -5  -2   8       38.05       41.16      0.77 o 
  -4  -2   8      145.23      146.89      2.80 o 
  -3  -2   8       39.15       40.43      0.73 o 
  -2  -2   8      244.14      248.85      2.59 o 
  -1  -2   8       12.04       10.89      0.31 o 
   0  -2   8      102.44      106.02      1.93 o 
   1  -2   8       28.88       28.40      0.50 o 
   2  -2   8      239.94      230.73      2.62 o 
   3  -2   8      373.91      367.43      4.00 o 
   4  -2   8      124.23      126.04      1.79 o 
   5  -2   8       42.50       46.31      0.77 o 
   6  -2   8       38.30       39.98      1.15 o 
  -6  -1   8       24.22       25.55      0.57 o 
  -5  -1   8       87.72       90.93      1.16 o 
  -4  -1   8       37.77       37.14      1.11 o 
  -3  -1   8       26.34       27.57      0.56 o 
  -2  -1   8       23.78       24.90      0.51 o 
  -1  -1   8       84.25       75.25      0.97 o 
   0  -1   8       51.25       52.61      0.85 o 
   1  -1   8        6.52        6.48      0.87 o 
   2  -1   8       60.82       57.78      1.68 o 
   3  -1   8      317.18      321.65      4.19 o 
   4  -1   8       60.36       56.85      1.07 o 
   5  -1   8       32.23       39.49      0.92 o 
   6  -1   8       13.92       16.86      0.59 o 
  -6   0   8       21.09       18.81      0.45 o 
  -5   0   8      263.86      276.88      3.00 o 
  -4   0   8      201.79      198.70      2.28 o 
  -3   0   8       10.34       10.29      0.32 o 
  -2   0   8       38.55       34.41      0.76 o 
  -1   0   8      175.38      168.49      2.15 o 
   0   0   8      373.40      355.06      4.43 o 
   1   0   8       45.11       47.35      0.96 o 
   2   0   8      149.92      152.15      2.69 o 
   3   0   8       97.42       89.13      2.73 o 
   4   0   8       68.25       66.07      1.13 o 
   5   0   8      100.61      102.55      1.88 o 
   6   0   8        7.60       11.75      0.41 o 
  -6   1   8       24.73       24.74      0.96 o 
  -5   1   8       88.89       90.83      1.54 o 
  -4   1   8       38.42       37.56      0.53 o 
  -3   1   8       25.70       27.08      0.45 o 
  -2   1   8       24.69       26.00      0.49 o 
  -1   1   8       83.80       78.59      1.40 o 
   0   1   8       51.61       52.15      0.81 o 
   1   1   8        6.75        5.37      0.26 o 
   2   1   8       59.63       56.33      1.01 o 
   3   1   8      314.75      318.33      3.85 o 
   4   1   8       62.08       58.30      0.92 o 
   5   1   8       32.95       41.03      2.81 o 
   6   1   8       13.23       15.83      0.53 o 
  -6   2   8       32.78       33.16      0.72 o 
  -5   2   8       37.33       39.99      0.81 o 
  -4   2   8      144.05      145.97      2.33 o 
  -3   2   8       39.43       41.46      0.58 o 
  -2   2   8      240.71      245.12      2.26 o 
  -1   2   8       12.07       11.18      0.23 o 
   0   2   8      103.89      103.36      1.26 o 
   1   2   8       29.72       29.78      0.58 o 
   2   2   8      239.43      232.16      2.44 o 
   3   2   8      372.24      369.98      3.85 o 
   4   2   8      123.30      124.70      2.32 o 
   5   2   8       41.59       43.80      1.41 o 
   6   2   8       37.73       41.08      0.92 o 
  -6   3   8        4.92        5.53      0.36 o 
  -5   3   8        2.01        2.18      0.32 o 
  -4   3   8       20.32       20.07      0.40 o 
  -3   3   8      168.94      164.79      2.01 o 
  -2   3   8       20.85       21.19      0.36 o 
  -1   3   8      217.53      224.52      2.03 o 
   0   3   8       40.53       41.30      0.50 o 
   1   3   8       78.07       79.99      1.01 o 
   2   3   8       10.21       11.90      0.43 o 
   3   3   8      104.87       98.81      1.28 o 
   4   3   8      204.18      201.48      2.31 o 
   5   3   8       80.59       79.92      0.98 o 
  -5   4   8       33.22       33.93      1.04 o 
  -4   4   8       66.84       65.27      0.92 o 
  -3   4   8      167.96      167.96      1.62 o 
  -2   4   8       43.84       44.01      0.58 o 
  -1   4   8       72.08       74.41      0.86 o 
   0   4   8        4.48        5.43      0.16 o 
   1   4   8       66.20       71.56      0.77 o 
   2   4   8      206.09      204.30      2.64 o 
   3   4   8      164.63      157.97      1.59 o 
   4   4   8       65.67       65.46      0.75 o 
   5   4   8       59.34       60.22      0.80 o 
  -5   5   8       35.46       33.54      2.13 o 
  -4   5   8        0.09        1.12      0.53 o 
  -3   5   8      117.53      119.17      1.17 o 
  -2   5   8      159.17      154.05      1.72 o 
  -1   5   8      187.76      178.66      1.77 o 
   0   5   8       31.98       36.00      0.44 o 
   1   5   8       46.36       46.14      0.45 o 
   2   5   8       24.14       23.90      0.28 o 
   3   5   8       82.01       74.66      0.74 o 
   4   5   8        5.65        4.11      0.19 o 
   5   5   8        4.72        5.40      0.18 o 
  -4   6   8        0.34        0.89      0.13 o 
  -3   6   8       39.00       39.16      0.51 o 
  -2   6   8      133.35      132.06      1.21 o 
  -1   6   8       44.51       45.97      0.65 o 
   0   6   8       90.26       84.82      0.74 o 
   1   6   8        9.26        9.59      0.17 o 
   2   6   8       55.71       53.69      0.47 o 
   3   6   8        4.75        4.19      0.15 o 
   4   6   8      122.97      114.76      1.32 o 
   5   6   8       11.93       11.62      0.26 o 
  -4   7   8       38.01       33.19      0.62 o 
  -3   7   8       15.29       14.31      0.30 o 
  -2   7   8        8.77        9.40      0.19 o 
  -1   7   8       91.06       83.50      0.79 o 
   0   7   8       98.34       91.29      0.73 o 
   1   7   8       66.75       67.09      0.57 o 
   2   7   8        7.67        7.60      0.15 o 
   3   7   8       19.65       19.30      0.22 o 
   4   7   8        0.82        1.09      0.06 o 
  -4   8   8       18.47       18.63      0.46 o 
  -3   8   8       85.36       87.67      0.73 o 
  -2   8   8       25.89       27.07      0.32 o 
  -1   8   8       38.42       37.34      0.40 o 
   0   8   8       48.21       48.75      0.46 o 
   1   8   8       32.76       36.49      0.37 o 
   2   8   8       99.13      100.46      0.82 o 
   3   8   8       47.36       44.83      0.42 o 
   4   8   8       31.45       35.81      1.01 o 
  -3   9   8      114.26      112.20      1.82 o 
  -2   9   8       71.37       75.15      0.75 o 
  -1   9   8       91.96      100.27      0.68 o 
   0   9   8      120.60      124.32      0.87 o 
   1   9   8       34.67       35.17      0.35 o 
   2   9   8       36.10       35.12      0.34 o 
   3   9   8       59.50       63.18      0.58 o 
  -1  10   8       53.29       52.98      0.41 o 
   0  10   8       32.69       33.69      0.30 o 
   1  10   8       22.69       20.23      0.23 o 
  -1  -9   9        1.63        1.45      0.20 o 
   0  -9   9        2.13        2.62      0.24 o 
  -2  -8   9       30.45       34.65      0.94 o 
  -1  -8   9      278.93      286.97      3.70 o 
   0  -8   9       49.94       53.86      1.48 o 
   1  -8   9       49.64       53.79      1.44 o 
   2  -8   9       38.59       40.03      1.08 o 
  -3  -7   9       10.01        9.27      0.31 o 
  -2  -7   9      110.84      105.89      1.84 o 
  -1  -7   9      111.63      104.92      1.47 o 
   0  -7   9      394.93      392.33      8.74 o 
   1  -7   9        8.33       10.43      0.48 o 
   2  -7   9       10.44        9.26      0.30 o 
   3  -7   9        4.59        5.48      0.24 o 
  -4  -6   9      180.13      193.08      4.22 o 
  -3  -6   9       35.04       40.05      1.38 o 
  -2  -6   9       75.73       75.99      1.40 o 
  -1  -6   9       56.55       53.62      0.89 o 
   0  -6   9       97.38      101.83      2.55 o 
   1  -6   9       76.05       74.05      1.31 o 
   2  -6   9        4.18        3.57      0.21 o 
   3  -6   9       34.93       31.20      0.57 o 
   4  -6   9       70.02       74.39      1.80 o 
  -4  -5   9       24.94       23.30      0.85 o 
  -3  -5   9      102.08      103.90      1.81 o 
  -2  -5   9      139.67      134.08      1.85 o 
  -1  -5   9       56.72       57.32      0.94 o 
   0  -5   9        5.33        5.60      0.38 o 
   1  -5   9      166.47      172.49      2.67 o 
   2  -5   9        4.60        4.78      0.27 o 
   3  -5   9      106.00      110.33      1.34 o 
   4  -5   9       19.50       21.49      0.54 o 
  -5  -4   9      185.94      194.84      2.62 o 
  -4  -4   9        0.41        0.13      0.10 o 
  -3  -4   9      209.26      206.02      4.96 o 
  -2  -4   9       18.25       16.13      0.41 o 
  -1  -4   9       23.35       19.66      0.46 o 
   0  -4   9       10.23        8.72      0.47 o 
   1  -4   9       55.77       52.37      1.43 o 
   2  -4   9      140.54      140.48      1.68 o 
   3  -4   9       61.41       59.58      0.96 o 
   4  -4   9       45.64       48.35      1.00 o 
   5  -4   9        8.73        9.00      0.44 o 
  -5  -3   9      198.78      213.88      2.82 o 
  -4  -3   9       29.13       32.45      0.81 o 
  -3  -3   9       69.61       70.31      1.94 o 
  -2  -3   9       39.37       42.52      0.66 o 
  -1  -3   9        4.92        2.54      0.33 o 
   0  -3   9        0.47        0.62      0.20 o 
   1  -3   9        0.68        0.43      0.11 o 
   2  -3   9       66.07       65.84      1.36 o 
   3  -3   9       87.29       91.45      3.36 o 
   4  -3   9       40.22       43.04      0.90 o 
   5  -3   9        4.37        3.81      0.32 o 
  -5  -2   9       27.41       28.44      0.45 o 
  -4  -2   9       24.08       26.20      1.37 o 
  -3  -2   9        0.46        0.29      0.10 o 
  -2  -2   9      190.80      192.53      2.63 o 
  -1  -2   9       78.80       72.89      1.44 o 
   0  -2   9       16.33       10.50      0.43 o 
   1  -2   9      121.60      117.39      1.73 o 
   2  -2   9      245.17      237.27      3.18 o 
   3  -2   9      142.33      147.98      3.38 o 
   4  -2   9       21.22       20.27      0.54 o 
   5  -2   9       88.58       99.20      1.73 o 
  -5  -1   9        9.61       12.20      0.54 o 
  -4  -1   9       10.02       12.11      0.34 o 
  -3  -1   9        1.42        1.89      0.18 o 
  -2  -1   9       48.19       50.65      1.16 o 
  -1  -1   9      228.46      216.50      2.65 o 
   0  -1   9      271.65      269.19      4.28 o 
   1  -1   9        9.42        9.96      0.44 o 
   2  -1   9       33.01       32.55      0.69 o 
   3  -1   9       19.67       17.99      0.44 o 
   4  -1   9       11.88       10.24      0.46 o 
   5  -1   9       59.06       64.37      1.22 o 
  -5   0   9       14.84       16.88      0.52 o 
  -4   0   9      115.14      116.27      1.38 o 
  -3   0   9        0.11        0.30      0.11 o 
  -2   0   9       65.13       67.57      1.41 o 
  -1   0   9      180.79      164.45      2.46 o 
   0   0   9      589.28      529.36      5.44 o 
   1   0   9      220.20      220.04      2.59 o 
   2   0   9       68.06       63.69      1.07 o 
   3   0   9       33.06       33.64      0.87 o 
   4   0   9        7.59        8.10      0.75 o 
   5   0   9      213.28      225.36      4.58 o 
  -5   1   9       10.02       12.06      0.34 o 
  -4   1   9       10.18       11.56      0.58 o 
  -3   1   9        1.40        2.40      0.30 o 
  -2   1   9       47.62       50.31      0.88 o 
  -1   1   9      226.47      212.17      2.26 o 
   0   1   9      270.96      265.05      3.19 o 
   1   1   9        9.12        9.14      0.34 o 
   2   1   9       33.55       34.70      0.78 o 
   3   1   9       19.92       18.58      0.38 o 
   4   1   9       12.21       10.80      0.31 o 
   5   1   9       57.99       62.71      1.71 o 
  -5   2   9       27.71       29.01      0.96 o 
  -4   2   9       23.09       24.95      1.28 o 
  -3   2   9        0.41        0.39      0.10 o 
  -2   2   9      191.57      195.49      2.37 o 
  -1   2   9       76.58       71.39      0.93 o 
   0   2   9       16.47       10.75      0.27 o 
   1   2   9      121.26      118.80      1.54 o 
   2   2   9      245.25      241.89      2.52 o 
   3   2   9      141.30      147.94      1.64 o 
   4   2   9       21.16       19.59      0.45 o 
   5   2   9       89.55       92.23      1.97 o 
  -5   3   9      198.50      206.36      4.35 o 
  -4   3   9       29.77       32.51      1.04 o 
  -3   3   9       70.05       69.68      0.86 o 
  -2   3   9       39.12       43.26      0.61 o 
  -1   3   9        5.01        2.17      0.15 o 
   0   3   9        0.30        1.06      0.29 o 
   1   3   9        0.66        0.41      0.14 o 
   2   3   9       65.41       65.67      0.96 o 
   3   3   9       87.47       89.53      1.66 o 
   4   3   9       40.37       41.48      0.70 o 
   5   3   9        4.61        4.32      0.32 o 
  -5   4   9      187.19      203.08      3.96 o 
  -4   4   9        0.42        0.21      0.12 o 
  -3   4   9      208.50      206.07      2.28 o 
  -2   4   9       18.87       16.52      0.31 o 
  -1   4   9       22.83       18.96      0.40 o 
   0   4   9       10.24        9.52      0.38 o 
   1   4   9       56.36       51.74      0.83 o 
   2   4   9      143.57      143.64      1.62 o 
   3   4   9       61.75       60.05      0.91 o 
   4   4   9       46.24       49.81      1.46 o 
   5   4   9        8.31        7.95      0.41 o 
  -4   5   9       23.98       23.13      0.44 o 
  -3   5   9      100.36      103.66      1.30 o 
  -2   5   9      136.03      134.63      1.62 o 
  -1   5   9       55.89       56.81      0.84 o 
   0   5   9        5.29        5.61      0.24 o 
   1   5   9      164.22      168.20      1.72 o 
   2   5   9        4.88        5.12      0.22 o 
   3   5   9      107.44      109.94      1.33 o 
   4   5   9       19.24       21.01      0.58 o 
  -4   6   9      180.19      183.31      4.20 o 
  -3   6   9       33.99       40.01      0.76 o 
  -2   6   9       75.86       73.83      1.00 o 
  -1   6   9       56.05       52.35      0.72 o 
   0   6   9       97.74      100.94      1.31 o 
   1   6   9       74.74       72.62      0.64 o 
   2   6   9        4.11        3.45      0.15 o 
   3   6   9       34.40       31.17      0.56 o 
   4   6   9       70.16       73.14      0.86 o 
  -3   7   9       10.01        9.77      0.24 o 
  -2   7   9      110.78      106.35      1.27 o 
  -1   7   9      110.78      101.91      0.86 o 
   0   7   9      395.23      395.27      3.00 o 
   1   7   9        8.30        9.95      0.18 o 
   2   7   9       10.17        9.38      0.16 o 
   3   7   9        4.68        5.56      0.14 o 
  -2   8   9       30.43       33.85      0.34 o 
  -1   8   9      280.09      291.88      2.77 o 
   0   8   9       50.03       54.41      0.53 o 
   1   8   9       49.99       54.17      0.49 o 
   2   8   9       38.64       40.61      0.40 o 
  -1   9   9        1.55        1.31      0.07 o 
   0   9   9        2.13        3.03      0.11 o 
   1   9   9       12.55       12.21      0.17 o 
  -2  -7  10       68.27       73.68      1.80 o 
  -1  -7  10      117.43      130.76      2.10 o 
   0  -7  10       39.34       40.38      0.65 o 
   1  -7  10       88.27       83.52      2.85 o 
  -3  -6  10       56.73       59.61      1.56 o 
  -2  -6  10       10.26       10.07      0.48 o 
  -1  -6  10        6.33        4.79      0.36 o 
   0  -6  10      107.25      116.23      1.59 o 
   1  -6  10       98.95       91.64      1.32 o 
   2  -6  10       47.80       48.43      0.96 o 
   3  -6  10      204.48      207.36      4.77 o 
  -3  -5  10       24.78       25.21      0.86 o 
  -2  -5  10        3.27        3.50      0.22 o 
  -1  -5  10      113.71      117.37      1.42 o 
   0  -5  10       43.89       43.18      0.63 o 
   1  -5  10       64.13       60.96      3.11 o 
   2  -5  10       61.01       64.14      1.22 o 
   3  -5  10       13.27       11.81      0.36 o 
  -4  -4  10       23.15       21.31      0.53 o 
  -3  -4  10       78.45       79.33      1.52 o 
  -2  -4  10      142.57      139.14      2.34 o 
  -1  -4  10       31.49       33.46      0.65 o 
   0  -4  10        2.46        4.56      0.28 o 
   1  -4  10       33.42       31.40      0.76 o 
   2  -4  10      298.18      292.54      3.91 o 
   3  -4  10      107.60      105.16      1.88 o 
   4  -4  10       22.09       20.22      0.72 o 
  -4  -3  10        1.95        1.87      0.13 o 
  -3  -3  10       16.48       14.64      0.47 o 
  -2  -3  10       32.39       30.67      0.64 o 
  -1  -3  10      198.69      199.20      3.31 o 
   0  -3  10        4.88        5.76      0.63 o 
   1  -3  10      127.62      125.74      2.57 o 
   2  -3  10      101.68      106.28      1.55 o 
   3  -3  10        2.49        3.19      0.25 o 
   4  -3  10        6.28        6.30      0.27 o 
  -4  -2  10       37.30       37.41      0.63 o 
  -3  -2  10       38.18       39.96      0.82 o 
  -2  -2  10       81.37       80.67      1.58 o 
  -1  -2  10       22.67       19.98      0.49 o 
   0  -2  10      282.71      261.33      3.68 o 
   1  -2  10       86.74       80.64      1.10 o 
   2  -2  10      103.19      103.19      1.55 o 
   3  -2  10      242.76      253.92      3.38 o 
   4  -2  10        3.25        3.57      0.22 o 
  -4  -1  10      201.23      210.08      2.76 o 
  -3  -1  10       83.35       81.69      3.66 o 
  -2  -1  10       15.73       15.05      0.52 o 
  -1  -1  10      426.64      409.57      6.49 o 
   0  -1  10       26.81       25.49      0.72 o 
   1  -1  10       63.28       59.50      0.87 o 
   2  -1  10      101.99      108.24      1.95 o 
   3  -1  10       13.22       14.02      1.37 o 
   4  -1  10      144.02      148.25      2.53 o 
  -4   0  10      195.74      210.89      4.08 o 
  -3   0  10        0.30        0.22      0.08 o 
  -2   0  10       94.89       94.00      1.38 o 
  -1   0  10      335.23      323.27      5.15 o 
   0   0  10      836.69      798.78      9.85 o 
   1   0  10       45.75       44.58      0.85 o 
   2   0  10       64.15       66.61      1.39 o 
   3   0  10       61.93       65.12      1.73 o 
   4   0  10        8.34       11.49      0.48 o 
  -4   1  10      200.47      205.30      7.58 o 
  -3   1  10       83.51       83.36      3.02 o 
  -2   1  10       15.55       14.86      0.37 o 
  -1   1  10      427.13      418.45      4.99 o 
   0   1  10       26.71       24.84      0.60 o 
   1   1  10       63.45       59.03      0.99 o 
   2   1  10      101.69      107.46      3.34 o 
   3   1  10       13.93       14.53      0.39 o 
   4   1  10      145.47      152.50      3.57 o 
  -4   2  10       37.52       37.76      0.82 o 
  -3   2  10       36.46       39.71      0.80 o 
  -2   2  10       82.19       80.40      1.54 o 
  -1   2  10       21.98       19.97      0.45 o 
   0   2  10      281.89      264.54      2.69 o 
   1   2  10       87.16       80.32      1.10 o 
   2   2  10      101.50      102.07      1.49 o 
   3   2  10      241.73      255.97      7.03 o 
   4   2  10        3.15        3.35      0.18 o 
  -4   3  10        1.85        1.66      0.18 o 
  -3   3  10       16.32       14.68      0.75 o 
  -2   3  10       33.15       32.68      0.52 o 
  -1   3  10      197.85      200.52      2.33 o 
   0   3  10        4.94        5.55      0.22 o 
   1   3  10      129.19      122.53      2.43 o 
   2   3  10      102.37      108.30      1.77 o 
   3   3  10        2.46        3.06      0.19 o 
   4   3  10        6.43        6.29      0.40 o 
  -4   4  10       23.60       22.26      0.64 o 
  -3   4  10       80.74       83.36      1.44 o 
  -2   4  10      141.25      143.63      2.00 o 
  -1   4  10       32.18       33.85      0.69 o 
   0   4  10        2.82        4.93      0.19 o 
   1   4  10       32.98       31.14      0.64 o 
   2   4  10      297.97      295.17      3.54 o 
   3   4  10      106.35      102.60      2.42 o 
  -3   5  10       25.90       26.31      0.44 o 
  -2   5  10        3.31        3.54      0.16 o 
  -1   5  10      115.57      119.06      1.71 o 
   0   5  10       44.68       43.34      0.97 o 
   1   5  10       64.24       63.00      1.88 o 
   2   5  10       60.69       64.72      1.86 o 
   3   5  10       13.62       11.77      0.37 o 
  -3   6  10       57.02       62.00      1.64 o 
  -2   6  10       10.14        8.96      0.24 o 
  -1   6  10        5.98        4.68      0.28 o 
   0   6  10      109.98      118.08      2.21 o 
   1   6  10       99.37       92.49      2.03 o 
   2   6  10       47.93       50.66      1.47 o 
  -2   7  10       68.21       72.47      0.98 o 
  -1   7  10      115.07      130.06      2.14 o 
   0   7  10       39.14       40.59      0.65 o 
   1   7  10       88.99       83.93      1.12 o 
   0  -5  11       26.84       26.97      0.62 o 
   1  -5  11       46.19       46.05      1.25 o 
  -1  -4  11       30.87       33.94      1.14 o 
   0  -4  11      196.96      211.15      3.37 o 
   1  -4  11       43.37       52.90      1.01 o 
   2  -4  11      171.10      183.39      4.13 o 
  -3  -3  11       73.57       75.81      1.93 o 
  -2  -3  11       67.83       77.75      2.06 o 
  -1  -3  11        8.77       10.08      0.38 o 
   0  -3  11       10.92       11.02      0.40 o 
   1  -3  11       41.95       38.71      0.67 o 
   2  -3  11       15.25       15.80      0.74 o 
  -3  -2  11       49.28       54.91      1.44 o 
  -2  -2  11       66.38       67.89      1.30 o 
  -1  -2  11       53.91       51.49      1.09 o 
   0  -2  11       82.21       81.73      1.55 o 
   1  -2  11       70.74       79.04      1.23 o 
   2  -2  11        0.95        2.19      0.39 o 
   3  -2  11       10.42        9.83      0.74 o 
  -3  -1  11       90.31       97.73      2.06 o 
  -2  -1  11       19.22       19.60      0.42 o 
  -1  -1  11       58.87       60.14      1.21 o 
   0  -1  11       72.35       77.73      1.47 o 
   1  -1  11      151.73      165.23      2.25 o 
   2  -1  11       53.80       60.48      1.21 o 
   3  -1  11      106.96      113.63      1.93 o 
  -3   0  11      129.91      142.26      2.34 o 
  -2   0  11       29.54       33.01      0.78 o 
  -1   0  11      236.28      220.79      3.00 o 
   0   0  11       40.24       39.73      0.61 o 
   1   0  11       20.80       18.75      0.61 o 
   2   0  11       37.99       42.54      0.71 o 
   3   0  11       34.05       30.01      0.64 o 
  -3   1  11       89.90       98.02      1.77 o 
  -2   1  11       19.50       19.58      0.61 o 
  -1   1  11       59.10       60.31      1.11 o 
   0   1  11       72.05       76.81      0.97 o 
   1   1  11      152.90      163.98      2.56 o 
   2   1  11       54.88       61.60      1.12 o 
   3   1  11      106.19      111.17      1.75 o 
  -3   2  11       49.81       55.91      1.42 o 
  -2   2  11       66.85       68.11      1.26 o 
  -1   2  11       53.74       52.58      0.90 o 
   0   2  11       83.46       83.17      1.18 o 
   1   2  11       72.14       80.83      1.37 o 
   2   2  11        1.16        2.41      0.42 o 
   3   2  11       10.43       10.31      0.28 o 
  -3   3  11       72.17       75.87      1.71 o 
  -2   3  11       69.24       77.44      2.04 o 
  -1   3  11        8.53        9.74      0.24 o 
   0   3  11       10.93       11.03      0.91 o 
   1   3  11       40.91       37.70      0.74 o 
   2   3  11       15.23       15.94      0.72 o 
  -2   4  11       46.49       45.07      0.70 o 
  -1   4  11       31.18       35.32      0.81 o 
   0   4  11      197.54      215.42      4.95 o 
   1   4  11       43.16       54.50      1.60 o 
   2   4  11      171.69      180.03      4.20 o 
  -1   5  11       77.38       92.51      2.37 o 
   0   5  11       25.71       26.80      0.97 o 
   1   5  11       46.70       44.63      1.36 o 
   1   0  12       77.26       78.84      1.99 o 
   0   1  12       30.74       28.13      0.91 o 
                                                 
